# Supplementary material for: Coping with alpine habitats: genomic insights into the adaptation strategies of Triplostegia glandulifera (Caprifoliaceae)
Source: Hortic Res. 2024 May 1;11(5):uhae077. doi: 10.1093/hr/uhae077 (PMC11109519; doi:10.1093/hr/uhae077)
Supplement: Web_Material_uhae077 [file web_material_uhae077.zip]

Archive with 33 entries (33 files):
- Supplemental Data Figure S1.pdf
- Supplemental Data Figure S2.pdf
- Supplemental Data Figure S3.pdf
- Supplemental Data Figure S4.pdf
- Supplemental Data Figure S5.pdf
- Supplemental Data Figure S6.pdf
- Supplemental Data Figure S7.pdf
- Supplemental Data Figure S8.pdf
- Supplemental Data Figure S9.pdf
- Supplemental Data Figure S10.pdf
- Supplemental Data Figure S11.pdf
- Supplemental Data Figure S12.pdf
- Supplemental Data Figure S13.pdf
- Supplemental Data Figure S14.pdf
- Supplemental Data Figure S15.pdf
- Supplemental Data Figure S16.pdf
- Supplemental Data Figure S17.pdf
- Supplemental Data Figure S18.pdf
- Supplemental Data Figure S19.pdf
- Supplemental Data Figure S20.pdf
- Supplemental Data Figure S21.pdf
- Supplemental Data Figure S22.pdf
- Supplemental Data Figure S23.pdf
- Supplemental Data Figure S24.pdf
- Supplemental Data Figure S25.pdf
- Supplemental Data Figure S26.pdf
- Supplemental Data Figure S27.pdf
- Supplemental Data Figure S28.pdf
- Supplemental Data Figure S29.pdf
- Supplemental Data Figure S30.pdf
- Supplemental Data Figure S31.pdf
- Supplemental_Tables 1-21.docx
- Supplemental_Tables_23-55.xlsx
