# Supplementary material for: Coping with alpine habitats: genomic insights into the adaptation strategies of Triplostegia glandulifera (Caprifoliaceae)
Source: Hortic Res. 2024 May 1;11(5):uhae077. doi: 10.1093/hr/uhae077 (PMC11109519; doi:10.1093/hr/uhae077)
Supplement: Web_Material_uhae077 [file web_material_uhae077.zip › Supplemental_Tables_23-55.xlsx]

## Sheet: Supplemental Data Table S23
Supplemental Data Table S23. Significantly enriched GO terms for WGD-derived genes in Triplostegia glandulifera.
ID	Description	Gene Ratio	Background Ratio	pvalue	p.adjust	qvalue	geneID	Count
GO:0010200	response to chitin	93/4141	175/12388	5.15114e-08	0.000140884	0.000121784	TgChr01G00394.1/TgChr01G00686.1/TgChr01G01343.1/TgChr01G01510.1/TgChr01G01546.1/TgChr01G02342.1/TgChr01G02677.1/TgChr01G02713.1/TgChr01G02759.1/TgChr01G02985.1/TgChr01G03030.1/TgChr01G03431.1/TgChr02G06506.1/TgChr02G06583.1/TgChr02G06960.1/TgChr02G07021.1/TgChr02G07320.1/TgChr02G07736.1/TgChr02G08038.1/TgChr02G08412.1/TgChr02G08417.1/TgChr02G08660.1/TgChr02G08689.1/TgChr02G08833.1/TgChr02G09367.1…	93
GO:0048437	floral organ development	133/4141	274/12388	1.21439e-07	0.000166067	0.000143553	TgChr01G00286.1/TgChr01G00458.1/TgChr01G00478.1/TgChr01G00507.1/TgChr01G00561.1/TgChr01G00899.1/TgChr01G00947.1/TgChr01G01040.1/TgChr01G01135.1/TgChr01G01587.1/TgChr01G01644.1/TgChr01G02250.1/TgChr01G02313.1/TgChr01G03256.1/TgChr01G03513.1/TgChr01G03626.1/TgChr01G04053.1/TgChr01G04246.1/TgChr01G04446.1/TgChr01G04467.1/TgChr01G04560.1/TgChr01G04699.1/TgChr01G04902.1/TgChr02G06000.1/TgChr02G06110.1…	133
GO:0048366	leaf development	191/4141	424/12388	2.82651e-07	0.00017479	0.000151093	TgChr01G00123.1/TgChr01G00291.1/TgChr01G00323.1/TgChr01G00458.1/TgChr01G00527.1/TgChr01G00654.1/TgChr01G00817.1/TgChr01G00947.1/TgChr01G00959.1/TgChr01G00999.1/TgChr01G01319.1/TgChr01G01320.1/TgChr01G01407.1/TgChr01G01674.1/TgChr01G02190.1/TgChr01G02985.1/TgChr01G03016.1/TgChr01G03018.1/TgChr01G03080.1/TgChr01G03084.1/TgChr01G03257.1/TgChr01G03342.1/TgChr01G03513.1/TgChr01G03680.1/TgChr01G03764.1…	191
GO:0000902	cell morphogenesis	208/4141	469/12388	3.4844e-07	0.00017479	0.000151093	TgChr01G00157.1/TgChr01G00259.1/TgChr01G00320.1/TgChr01G00620.1/TgChr01G00685.1/TgChr01G00736.1/TgChr01G00849.1/TgChr01G00851.1/TgChr01G00947.1/TgChr01G01008.1/TgChr01G01070.1/TgChr01G01083.1/TgChr01G01126.1/TgChr01G01216.1/TgChr01G01259.1/TgChr01G01389.1/TgChr01G01484.1/TgChr01G01537.1/TgChr01G01712.1/TgChr01G01768.1/TgChr01G02162.1/TgChr01G02405.1/TgChr01G02673.1/TgChr01G02729.1/TgChr01G02855.1…	208
GO:0048831	regulation of shoot system development	135/4141	291/12388	2.37259e-06	0.000553392	0.000478368	TgChr01G00291.1/TgChr01G00421.1/TgChr01G00458.1/TgChr01G00527.1/TgChr01G00874.1/TgChr01G01025.1/TgChr01G01176.1/TgChr01G01184.1/TgChr01G01249.1/TgChr01G02871.1/TgChr01G03089.1/TgChr01G03257.1/TgChr01G03468.1/TgChr01G03513.1/TgChr01G03943.1/TgChr01G04005.1/TgChr01G04221.1/TgChr01G04462.1/TgChr01G04466.1/TgChr01G04467.1/TgChr01G04514.1/TgChr01G04533.1/TgChr01G04748.1/TgChr02G06321.1/TgChr02G06341.1…	135
GO:0071669	plant-type cell wall organization or biogenesis	126/4141	269/12388	2.78693e-06	0.000580292	0.000501621	TgChr01G00443.1/TgChr01G00493.1/TgChr01G00504.1/TgChr01G00583.1/TgChr01G00614.1/TgChr01G01034.1/TgChr01G01149.1/TgChr01G01200.1/TgChr01G01562.1/TgChr01G02334.1/TgChr01G02535.1/TgChr01G02919.1/TgChr01G02948.1/TgChr01G03091.1/TgChr01G03490.1/TgChr01G03498.1/TgChr01G03551.1/TgChr01G03558.1/TgChr01G03691.1/TgChr01G04235.1/TgChr01G04378.1/TgChr01G04446.1/TgChr01G04447.1/TgChr01G04470.1/TgChr01G04894.1…	126
GO:0010074	maintenance of meristem identity	38/4141	61/12388	3.54695e-06	0.000646727	0.000559049	TgChr01G00775.1/TgChr01G03943.1/TgChr01G04466.1/TgChr01G05302.1/TgChr01G05639.1/TgChr01G05656.1/TgChr02G07187.1/TgChr02G08859.1/TgChr02G09215.1/TgChr03G09789.1/TgChr03G11159.1/TgChr03G12348.1/TgChr03G12409.1/TgChr03G12431.1/TgChr03G13483.1/TgChr03G13618.1/TgChr04G14198.1/TgChr04G15203.1/TgChr04G15723.1/TgChr04G15743.1/TgChr04G15798.1/TgChr05G18686.1/TgChr05G19157.1/TgChr05G19979.1/TgChr05G20235.1…	38
GO:0009958	positive gravitropism	26/4141	37/12388	4.97565e-06	0.000800494	0.00069197	TgChr01G00639.1/TgChr01G00775.1/TgChr01G02678.1/TgChr01G03738.1/TgChr01G04334.1/TgChr02G06237.1/TgChr02G06453.1/TgChr02G06523.1/TgChr02G06725.1/TgChr02G08758.1/TgChr03G09758.1/TgChr03G13310.1/TgChr05G17882.1/TgChr05G18159.1/TgChr05G18409.1/TgChr05G19197.1/TgChr05G19442.1/TgChr06G21342.1/TgChr07G23654.1/TgChr07G24437.1/TgChr07G25647.1/TgChr08G26438.1/TgChr08G26681.1/TgChr08G26760.1/TgChr08G26964.1…	26
GO:0009738	abscisic acid-activated signaling pathway	122/4141	263/12388	7.19209e-06	0.00103528	0.000894927	TgChr01G00150.1/TgChr01G00323.1/TgChr01G00560.1/TgChr01G00628.1/TgChr01G00961.1/TgChr01G01046.1/TgChr01G01262.1/TgChr01G01319.1/TgChr01G01815.1/TgChr01G02593.1/TgChr01G02714.1/TgChr01G02752.1/TgChr01G02780.1/TgChr01G03080.1/TgChr01G03342.1/TgChr01G03625.1/TgChr01G03680.1/TgChr01G03723.1/TgChr01G04102.1/TgChr01G04120.1/TgChr01G04255.1/TgChr01G05843.1/TgChr01G05851.1/TgChr02G06310.1/TgChr02G06452.1…	122
GO:0009733	response to auxin	165/4141	374/12388	8.16309e-06	0.0011163	0.000964963	TgChr01G00143.1/TgChr01G00286.1/TgChr01G00291.1/TgChr01G00352.1/TgChr01G00560.1/TgChr01G00627.1/TgChr01G00628.1/TgChr01G00959.1/TgChr01G00999.1/TgChr01G01674.1/TgChr01G02190.1/TgChr01G02673.1/TgChr01G02698.1/TgChr01G02713.1/TgChr01G02833.1/TgChr01G02974.1/TgChr01G03025.1/TgChr01G03175.1/TgChr01G03256.1/TgChr01G03257.1/TgChr01G03386.1/TgChr01G03625.1/TgChr01G03721.1/TgChr01G03723.1/TgChr01G04119.1…	165
GO:0009900	dehiscence	22/4141	30/12388	8.98767e-06	0.00117054	0.00101184	TgChr01G00458.1/TgChr01G00478.1/TgChr01G03091.1/TgChr01G03513.1/TgChr01G04902.1/TgChr02G06244.1/TgChr02G08513.1/TgChr03G12623.1/TgChr04G14142.1/TgChr04G14206.1/TgChr04G15555.1/TgChr05G19884.1/TgChr05G19928.1/TgChr05G19982.1/TgChr06G21844.1/TgChr06G23075.1/TgChr07G25370.1/TgChr08G26450.1/TgChr09G29505.1/TgChr09G29802.1/TgChr09G30465.1/TgSca907G31726.1	22
GO:0009409	response to cold	199/4141	465/12388	1.11314e-05	0.00126852	0.00109654	TgChr01G00113.1/TgChr01G00391.1/TgChr01G00422.1/TgChr01G00501.1/TgChr01G00546.1/TgChr01G00560.1/TgChr01G00569.1/TgChr01G00619.1/TgChr01G00628.1/TgChr01G01046.1/TgChr01G01135.1/TgChr01G01647.1/TgChr01G01766.1/TgChr01G02241.1/TgChr01G02544.1/TgChr01G02864.1/TgChr01G02974.1/TgChr01G02999.1/TgChr01G03064.1/TgChr01G03423.1/TgChr01G03469.1/TgChr01G03556.1/TgChr01G03598.1/TgChr01G03625.1/TgChr01G03639.1…	199
GO:0016567	protein ubiquitination	202/4141	474/12388	1.32005e-05	0.00130951	0.00113198	TgChr01G00447.1/TgChr01G00625.1/TgChr01G00648.1/TgChr01G00684.1/TgChr01G00751.1/TgChr01G00809.1/TgChr01G00849.1/TgChr01G01008.1/TgChr01G01126.1/TgChr01G01284.1/TgChr01G01415.1/TgChr01G01417.1/TgChr01G02398.1/TgChr01G02404.1/TgChr01G02694.1/TgChr01G02730.1/TgChr01G02816.1/TgChr01G03006.1/TgChr01G03046.1/TgChr01G03054.1/TgChr01G03500.1/TgChr01G03715.1/TgChr01G03751.1/TgChr01G03794.1/TgChr01G03806.1…	202
GO:0009739	response to gibberellin	93/4141	196/12388	2.89695e-05	0.0021414	0.00185108	TgChr01G00299.1/TgChr01G00627.1/TgChr01G00636.1/TgChr01G00899.1/TgChr01G01526.1/TgChr01G01730.1/TgChr01G02505.1/TgChr01G02699.1/TgChr01G02713.1/TgChr01G02780.1/TgChr01G02947.1/TgChr01G03276.1/TgChr01G03721.1/TgChr01G03735.1/TgChr01G04053.1/TgChr01G04466.1/TgChr01G04471.1/TgChr01G04567.1/TgChr02G06171.1/TgChr02G06222.1/TgChr02G06262.1/TgChr02G06449.1/TgChr02G06452.1/TgChr02G06540.1/TgChr02G07320.1…	93
GO:0048640	negative regulation of developmental growth	17/4141	22/12388	3.18085e-05	0.00228938	0.001979	TgChr02G06540.1/TgChr02G07060.1/TgChr02G08689.1/TgChr02G09188.1/TgChr03G12737.1/TgChr03G13599.1/TgChr04G15461.1/TgChr05G19348.1/TgChr06G21249.1/TgChr07G24924.1/TgChr07G25587.1/TgChr08G26776.1/TgChr08G27311.1/TgChr09G29619.1/TgChr09G29918.1/TgChr09G30321.1/TgChr09G30401.1	17
GO:0009909	regulation of flower development	91/4141	192/12388	3.70539e-05	0.00258978	0.00223868	TgChr01G00421.1/TgChr01G00458.1/TgChr01G00527.1/TgChr01G01025.1/TgChr01G01176.1/TgChr01G01184.1/TgChr01G01249.1/TgChr01G02871.1/TgChr01G03089.1/TgChr01G03468.1/TgChr01G03513.1/TgChr01G03943.1/TgChr01G04221.1/TgChr01G04466.1/TgChr01G04467.1/TgChr01G04748.1/TgChr02G06321.1/TgChr02G06341.1/TgChr02G06403.1/TgChr02G06673.1/TgChr02G06929.1/TgChr02G06931.1/TgChr02G07320.1/TgChr02G07405.1/TgChr02G08689.1…	91
GO:0010026	trichome differentiation	58/4141	112/12388	4.37297e-05	0.00284763	0.00246157	TgChr01G00849.1/TgChr01G00851.1/TgChr01G01008.1/TgChr01G01126.1/TgChr01G01389.1/TgChr01G03972.1/TgChr01G03990.1/TgChr01G04208.1/TgChr01G04340.1/TgChr02G06171.1/TgChr02G06249.1/TgChr02G06262.1/TgChr02G06452.1/TgChr02G06540.1/TgChr02G07439.1/TgChr02G08482.1/TgChr02G09094.1/TgChr02G09279.1/TgChr03G11490.1/TgChr03G11497.1/TgChr03G12028.1/TgChr03G12509.1/TgChr03G12947.1/TgChr03G13658.1/TgChr04G13756.1…	58
GO:0015986	ATP synthesis coupled proton transport	14/4141	17/12388	4.77398e-05	0.00296746	0.00256516	TgChr01G00928.1/TgChr01G01206.1/TgChr01G02904.1/TgChr01G04639.1/TgChr02G06488.1/TgChr03G11903.1/TgChr04G16275.1/TgChr05G18376.1/TgChr05G19590.1/TgChr05G20722.1/TgChr06G22720.1/TgChr08G26723.1/TgChr09G29625.1/TgChr09G30504.1	14
GO:0090558	plant epidermis development	147/4141	337/12388	5.00421e-05	0.00304145	0.00262911	TgChr01G00603.1/TgChr01G00605.1/TgChr01G00849.1/TgChr01G00851.1/TgChr01G01008.1/TgChr01G01126.1/TgChr01G01280.1/TgChr01G01389.1/TgChr01G01536.1/TgChr01G01946.1/TgChr01G02143.1/TgChr01G02673.1/TgChr01G02726.1/TgChr01G02727.1/TgChr01G02730.1/TgChr01G02948.1/TgChr01G03018.1/TgChr01G03685.1/TgChr01G03972.1/TgChr01G03990.1/TgChr01G04208.1/TgChr01G04340.1/TgChr01G04446.1/TgChr01G04541.1/TgChr02G06094.1…	147
GO:0010043	response to zinc ion	31/4141	51/12388	5.55553e-05	0.00323285	0.00279456	TgChr01G00308.1/TgChr01G01123.1/TgChr01G01650.1/TgChr01G02235.1/TgChr01G02864.1/TgChr01G03103.1/TgChr01G03297.1/TgChr01G04331.1/TgChr02G07151.1/TgChr02G08533.1/TgChr02G08672.1/TgChr02G09175.1/TgChr03G11999.1/TgChr03G12095.1/TgChr03G12934.1/TgChr03G13261.1/TgChr04G13727.1/TgChr04G14103.1/TgChr04G14262.1/TgChr04G15528.1/TgChr05G17936.1/TgChr05G19043.1/TgChr05G19059.1/TgChr05G19222.1/TgChr05G19890.1…	31
GO:0071218	cellular response to misfolded protein	20/4141	29/12388	9.66442e-05	0.00474372	0.0041006	TgChr01G04786.1/TgChr02G06249.1/TgChr02G06975.1/TgChr04G13927.1/TgChr04G14814.1/TgChr04G15177.1/TgChr05G19322.1/TgChr05G19424.1/TgChr05G19657.1/TgChr05G20258.1/TgChr05G20623.1/TgChr05G20624.1/TgChr06G21094.1/TgChr06G23032.1/TgChr07G25010.1/TgChr07G25439.1/TgChr08G26459.1/TgChr08G27178.1/TgChr09G29887.1/TgChr09G30406.1	20
GO:0009664	plant-type cell wall organization	66/4141	134/12388	0.000101253	0.00477459	0.00412729	TgChr01G00493.1/TgChr01G00583.1/TgChr01G01149.1/TgChr01G01562.1/TgChr01G02334.1/TgChr01G02535.1/TgChr01G02948.1/TgChr01G03551.1/TgChr01G04378.1/TgChr01G04446.1/TgChr01G04447.1/TgChr01G04470.1/TgChr01G04902.1/TgChr02G06765.1/TgChr02G09053.1/TgChr02G09136.1/TgChr03G12303.1/TgChr03G12600.1/TgChr03G12730.1/TgChr03G13356.1/TgChr03G13365.1/TgChr04G14560.1/TgChr04G15078.1/TgChr04G15480.1/TgChr04G15578.1…	66
GO:0048468	cell development	196/4141	474/12388	0.000144397	0.00617073	0.00533415	TgChr01G00092.1/TgChr01G00259.1/TgChr01G00320.1/TgChr01G00561.1/TgChr01G00603.1/TgChr01G00605.1/TgChr01G00620.1/TgChr01G00849.1/TgChr01G00851.1/TgChr01G00867.1/TgChr01G00999.1/TgChr01G01008.1/TgChr01G01083.1/TgChr01G01126.1/TgChr01G01216.1/TgChr01G01280.1/TgChr01G01389.1/TgChr01G01946.1/TgChr01G02143.1/TgChr01G02673.1/TgChr01G02730.1/TgChr01G02892.1/TgChr01G02948.1/TgChr01G03018.1/TgChr01G03218.1…	196
GO:0006897	endocytosis	64/4141	131/12388	0.000172493	0.00704134	0.00608673	TgChr01G00815.1/TgChr01G01200.1/TgChr01G01206.1/TgChr01G02904.1/TgChr01G02919.1/TgChr01G03141.1/TgChr01G03926.1/TgChr01G04578.1/TgChr01G04604.1/TgChr01G04813.1/TgChr02G06594.1/TgChr02G07344.1/TgChr02G08508.1/TgChr02G09000.1/TgChr03G12115.1/TgChr03G12121.1/TgChr03G12151.1/TgChr03G12220.1/TgChr03G12411.1/TgChr03G12424.1/TgChr03G12661.1/TgChr03G12996.1/TgChr03G13392.1/TgChr03G13537.1/TgChr04G13799.1…	64
GO:0010191	mucilage metabolic process	22/4141	34/12388	0.000184645	0.00731889	0.00632666	TgChr01G00829.1/TgChr01G01034.1/TgChr01G03946.1/TgChr01G04235.1/TgChr02G08482.1/TgChr03G09712.1/TgChr03G11497.1/TgChr03G11993.1/TgChr03G12338.1/TgChr03G12730.1/TgChr04G15480.1/TgChr04G15803.1/TgChr04G16120.1/TgChr05G19170.1/TgChr05G19214.1/TgChr05G19242.1/TgChr06G21923.1/TgChr07G23694.1/TgChr07G25344.1/TgChr09G29725.1/TgChr09G29755.1/TgChr09G29779.1	22
GO:0046686	response to cadmium ion	159/4141	378/12388	0.000229537	0.00837044	0.00723564	TgChr01G00161.1/TgChr01G00308.1/TgChr01G00323.1/TgChr01G00386.1/TgChr01G00430.1/TgChr01G00549.1/TgChr01G00628.1/TgChr01G00635.1/TgChr01G00928.1/TgChr01G01243.1/TgChr01G01447.1/TgChr01G01647.1/TgChr01G01650.1/TgChr01G01795.1/TgChr01G01802.1/TgChr01G02235.1/TgChr01G02241.1/TgChr01G02439.1/TgChr01G02584.1/TgChr01G02713.1/TgChr01G02864.1/TgChr01G03297.1/TgChr01G03342.1/TgChr01G03421.1/TgChr01G03474.1…	159
GO:0030036	actin cytoskeleton organization	65/4141	136/12388	0.000338729	0.0109176	0.0094375	TgChr01G00685.1/TgChr01G01039.1/TgChr01G01259.1/TgChr01G01274.1/TgChr01G01537.1/TgChr01G01946.1/TgChr01G02143.1/TgChr01G02729.1/TgChr01G02804.1/TgChr01G02841.1/TgChr01G02855.1/TgChr01G02925.1/TgChr01G03678.1/TgChr01G04245.1/TgChr01G04349.1/TgChr01G04604.1/TgChr01G05749.1/TgChr02G06694.1/TgChr02G06725.1/TgChr02G08339.1/TgChr03G11222.1/TgChr03G12260.1/TgChr03G12996.1/TgChr03G13570.1/TgChr04G13799.1…	65
GO:0006357	regulation of transcription by RNA polymerase II	161/4141	386/12388	0.000339821	0.0109176	0.0094375	TgChr01G00110.1/TgChr01G00218.1/TgChr01G00234.1/TgChr01G00628.1/TgChr01G00783.1/TgChr01G00899.1/TgChr01G00923.1/TgChr01G00980.1/TgChr01G01199.1/TgChr01G01426.1/TgChr01G01756.1/TgChr01G01829.1/TgChr01G02528.1/TgChr01G02595.1/TgChr01G02599.1/TgChr01G02673.1/TgChr01G02713.1/TgChr01G03149.1/TgChr01G03187.1/TgChr01G03723.1/TgChr01G03785.1/TgChr01G03846.1/TgChr01G03881.1/TgChr01G04053.1/TgChr01G05894.1…	161
GO:0051253	negative regulation of RNA metabolic process	146/4141	347/12388	0.000400219	0.0122401	0.0105807	TgChr01G00309.1/TgChr01G00352.1/TgChr01G00394.1/TgChr01G00458.1/TgChr01G00546.1/TgChr01G00627.1/TgChr01G00923.1/TgChr01G00980.1/TgChr01G01510.1/TgChr01G01526.1/TgChr01G01674.1/TgChr01G02190.1/TgChr01G02677.1/TgChr01G02699.1/TgChr01G03089.1/TgChr01G03183.1/TgChr01G03301.1/TgChr01G03386.1/TgChr01G03431.1/TgChr01G03513.1/TgChr01G03598.1/TgChr01G03721.1/TgChr01G04699.1/TgChr01G04748.1/TgChr01G04868.1…	146
GO:0071368	cellular response to cytokinin stimulus	37/4141	69/12388	0.000420612	0.0122401	0.0105807	TgChr01G00686.1/TgChr01G01320.1/TgChr01G05302.1/TgChr01G05639.1/TgChr02G06110.1/TgChr02G06171.1/TgChr02G06176.1/TgChr02G06452.1/TgChr02G06585.1/TgChr02G06996.1/TgChr02G07519.1/TgChr03G10177.1/TgChr03G12033.1/TgChr04G14091.1/TgChr04G14849.1/TgChr04G15921.1/TgChr04G16082.1/TgChr05G17543.1/TgChr05G17935.1/TgChr05G20590.1/TgChr06G21107.1/TgChr06G21124.1/TgChr06G21375.1/TgChr07G23514.1/TgChr07G24253.1…	37
GO:0010498	proteasomal protein catabolic process	142/4141	337/12388	0.00044271	0.0126594	0.0109431	TgChr01G00560.1/TgChr01G00643.1/TgChr01G00648.1/TgChr01G00815.1/TgChr01G00965.1/TgChr01G01008.1/TgChr01G01284.1/TgChr01G01415.1/TgChr01G02398.1/TgChr01G02730.1/TgChr01G02816.1/TgChr01G03046.1/TgChr01G03625.1/TgChr01G03751.1/TgChr01G03821.1/TgChr01G03926.1/TgChr01G04073.1/TgChr01G04125.1/TgChr01G04208.1/TgChr01G04443.1/TgChr01G04642.1/TgChr01G04786.1/TgChr01G05495.1/TgChr02G06224.1/TgChr02G06249.1…	142
GO:0046839	phospholipid dephosphorylation	23/4141	38/12388	0.000550342	0.0146134	0.0126323	TgChr01G01537.1/TgChr01G01857.1/TgChr01G02729.1/TgChr02G06594.1/TgChr02G07134.1/TgChr02G09478.1/TgChr03G12527.1/TgChr03G12701.1/TgChr03G13139.1/TgChr04G15164.1/TgChr04G15495.1/TgChr04G15628.1/TgChr04G16190.1/TgChr05G18102.1/TgChr05G18835.1/TgChr05G19239.1/TgChr07G24654.1/TgChr07G25869.1/TgChr08G26850.1/TgChr08G27135.1/TgChr08G27569.1/TgChr09G29356.1/TgSca801G31605.1	23
GO:0097435	supramolecular fiber organization	83/4141	184/12388	0.000598142	0.0156452	0.0135242	TgChr01G00460.1/TgChr01G00685.1/TgChr01G01039.1/TgChr01G01259.1/TgChr01G01537.1/TgChr01G01712.1/TgChr01G01946.1/TgChr01G02143.1/TgChr01G02162.1/TgChr01G02729.1/TgChr01G02804.1/TgChr01G02855.1/TgChr01G02925.1/TgChr01G02974.1/TgChr01G03517.1/TgChr01G03678.1/TgChr01G04245.1/TgChr01G04349.1/TgChr01G04604.1/TgChr01G05749.1/TgChr02G06694.1/TgChr02G06725.1/TgChr02G07060.1/TgChr02G08339.1/TgChr03G11222.1…	83
GO:1901000	regulation of response to salt stress	26/4141	45/12388	0.000671209	0.0172806	0.0149379	TgChr01G00961.1/TgChr01G01758.1/TgChr01G02533.1/TgChr01G04120.1/TgChr01G05301.1/TgChr02G07372.1/TgChr02G08919.1/TgChr03G12121.1/TgChr03G13439.1/TgChr04G15424.1/TgChr04G15990.1/TgChr05G17947.1/TgChr05G19113.1/TgChr05G19231.1/TgChr06G21460.1/TgChr07G24529.1/TgChr07G24723.1/TgChr07G24752.1/TgChr07G24766.1/TgChr07G25735.1/TgChr08G27475.1/TgChr09G29651.1/TgChr09G29772.1/TgChr09G30113.1/TgChr09G30146.1…	26
GO:0048825	cotyledon development	33/4141	61/12388	0.000688698	0.0172806	0.0149379	TgChr01G00959.1/TgChr01G01407.1/TgChr01G04119.1/TgChr02G06222.1/TgChr02G06407.1/TgChr02G06664.1/TgChr02G07134.1/TgChr02G07439.1/TgChr02G08444.1/TgChr02G09088.1/TgChr03G09719.1/TgChr03G11440.1/TgChr03G11980.1/TgChr03G12348.1/TgChr03G12994.1/TgChr04G13798.1/TgChr04G14862.1/TgChr04G15072.1/TgChr04G15798.1/TgChr04G16142.1/TgChr05G18650.1/TgChr05G20347.1/TgChr05G20565.1/TgChr06G21006.1/TgChr06G21342.1…	33
GO:0017001	antibiotic catabolic process	14/4141	20/12388	0.000899123	0.0206647	0.0178632	TgChr01G01127.1/TgChr02G08535.1/TgChr02G08672.1/TgChr03G11916.1/TgChr03G12882.1/TgChr03G13261.1/TgChr04G16251.1/TgChr05G17940.1/TgChr05G18002.1/TgChr05G18836.1/TgChr07G24523.1/TgChr07G24579.1/TgChr07G25157.1/TgChr09G29404.1	14
GO:0009267	cellular response to starvation	74/4141	163/12388	0.000922359	0.0208484	0.0180219	TgChr01G00546.1/TgChr01G00838.1/TgChr01G00841.1/TgChr01G01212.1/TgChr01G01537.1/TgChr01G02578.1/TgChr01G02729.1/TgChr01G02902.1/TgChr01G03598.1/TgChr01G03736.1/TgChr01G03984.1/TgChr01G03985.1/TgChr01G04890.1/TgChr01G05794.1/TgChr02G06377.1/TgChr02G06449.1/TgChr02G06585.1/TgChr02G06694.1/TgChr02G06992.1/TgChr02G07187.1/TgChr02G07311.1/TgChr02G08498.1/TgChr02G09037.1/TgChr02G09095.1/TgChr02G09215.1…	74
GO:0009826	unidimensional cell growth	133/4141	319/12388	0.00109058	0.0236726	0.0204633	TgChr01G00259.1/TgChr01G00620.1/TgChr01G00685.1/TgChr01G00736.1/TgChr01G00849.1/TgChr01G00947.1/TgChr01G01008.1/TgChr01G01070.1/TgChr01G01083.1/TgChr01G01216.1/TgChr01G01259.1/TgChr01G01712.1/TgChr01G01768.1/TgChr01G02162.1/TgChr01G02405.1/TgChr01G02855.1/TgChr01G02892.1/TgChr01G03018.1/TgChr01G03218.1/TgChr01G03258.1/TgChr01G03276.1/TgChr01G03701.1/TgChr01G03706.1/TgChr01G03768.1/TgChr01G03830.1…	133
GO:0031667	response to nutrient levels	100/4141	232/12388	0.00121582	0.025913	0.0223999	TgChr01G00371.1/TgChr01G00546.1/TgChr01G00775.1/TgChr01G00838.1/TgChr01G00841.1/TgChr01G01212.1/TgChr01G01434.1/TgChr01G01537.1/TgChr01G02430.1/TgChr01G02578.1/TgChr01G02729.1/TgChr01G02902.1/TgChr01G03418.1/TgChr01G03598.1/TgChr01G03680.1/TgChr01G03736.1/TgChr01G03984.1/TgChr01G03985.1/TgChr01G04890.1/TgChr01G05794.1/TgChr02G06209.1/TgChr02G06329.1/TgChr02G06377.1/TgChr02G06449.1/TgChr02G06585.1…	100
GO:0010161	red light signaling pathway	9/4141	11/12388	0.00139721	0.0280791	0.0242724	TgChr01G03064.1/TgChr02G06176.1/TgChr02G06849.1/TgChr03G12364.1/TgChr03G12728.1/TgChr04G15781.1/TgChr05G20006.1/TgChr08G26365.1/TgChr08G27100.1	9
GO:0008216	spermidine metabolic process	9/4141	11/12388	0.00139721	0.0280791	0.0242724	TgChr02G06143.1/TgChr02G06361.1/TgChr02G07010.1/TgChr05G19353.1/TgChr08G26330.1/TgChr08G26588.1/TgChr08G27241.1/TgChr09G29915.1/TgSca1140G32017.1	9
GO:0016125	sterol metabolic process	43/4141	87/12388	0.00141464	0.0280791	0.0242724	TgChr01G01038.1/TgChr01G01201.1/TgChr01G01451.1/TgChr01G01857.1/TgChr01G01935.1/TgChr01G02116.1/TgChr01G02447.1/TgChr01G02756.1/TgChr01G02806.1/TgChr01G02918.1/TgChr01G04243.1/TgChr01G04301.1/TgChr01G04510.1/TgChr02G08292.1/TgChr02G09301.1/TgChr03G11125.1/TgChr03G11176.1/TgChr03G12052.1/TgChr03G12701.1/TgChr04G15043.1/TgChr04G15164.1/TgChr04G15495.1/TgChr04G15791.1/TgChr04G16070.1/TgChr05G18785.1…	43
GO:0009225	nucleotide-sugar metabolic process	23/4141	40/12388	0.00148426	0.0286349	0.0247528	TgChr01G00504.1/TgChr01G00583.1/TgChr01G03558.1/TgChr02G06920.1/TgChr02G08266.1/TgChr03G11166.1/TgChr03G12685.1/TgChr04G14911.1/TgChr04G15504.1/TgChr05G18750.1/TgChr05G19059.1/TgChr05G19365.1/TgChr05G19383.1/TgChr05G20522.1/TgChr05G20622.1/TgChr06G21211.1/TgChr06G21832.1/TgChr07G25378.1/TgChr07G25554.1/TgChr09G29265.1/TgChr09G29595.1/TgChr09G29953.1/TgChr09G29991.1	23
GO:0048354	mucilage biosynthetic process involved in seed coat development	10/4141	13/12388	0.00167986	0.0311133	0.0268952	TgChr01G01034.1/TgChr01G04235.1/TgChr02G08482.1/TgChr03G11497.1/TgChr03G11993.1/TgChr03G12730.1/TgChr04G15480.1/TgChr04G16120.1/TgChr05G19242.1/TgChr09G29779.1	10
GO:0005996	monosaccharide metabolic process	50/4141	105/12388	0.00172168	0.0311133	0.0268952	TgChr01G00218.1/TgChr01G00549.1/TgChr01G01344.1/TgChr01G01766.1/TgChr01G02544.1/TgChr01G02754.1/TgChr01G05522.1/TgChr02G06044.1/TgChr02G06776.1/TgChr02G06791.1/TgChr02G06920.1/TgChr02G07083.1/TgChr02G08831.1/TgChr02G08991.1/TgChr03G11710.1/TgChr03G11976.1/TgChr03G11999.1/TgChr03G12120.1/TgChr03G12685.1/TgChr03G12777.1/TgChr03G13401.1/TgChr03G13498.1/TgChr04G14236.1/TgChr04G14262.1/TgChr04G15132.1…	50
GO:0046885	regulation of hormone biosynthetic process	25/4141	45/12388	0.00182665	0.031789	0.0274793	TgChr01G00430.1/TgChr01G00907.1/TgChr01G01815.1/TgChr01G02593.1/TgChr01G03064.1/TgChr01G03474.1/TgChr01G04060.1/TgChr02G06447.1/TgChr02G06449.1/TgChr02G06604.1/TgChr02G09124.1/TgChr03G11859.1/TgChr03G12376.1/TgChr04G14171.1/TgChr04G15561.1/TgChr04G15771.1/TgChr04G16007.1/TgChr04G16339.1/TgChr05G18751.1/TgChr05G19125.1/TgChr05G19884.1/TgChr08G26674.1/TgChr08G26858.1/TgChr09G29266.1/TgSca907G31733.1	25
GO:0120031	plasma membrane bounded cell projection assembly	28/4141	52/12388	0.00188293	0.031789	0.0274793	TgChr01G00737.1/TgChr01G00776.1/TgChr01G01537.1/TgChr01G02729.1/TgChr01G03875.1/TgChr02G06099.1/TgChr02G06555.1/TgChr02G06694.1/TgChr04G14577.1/TgChr04G14692.1/TgChr04G14750.1/TgChr04G15224.1/TgChr04G16190.1/TgChr05G17943.1/TgChr05G19134.1/TgChr05G19239.1/TgChr05G19504.1/TgChr05G20650.1/TgChr05G20683.1/TgChr05G20762.1/TgChr06G20928.1/TgChr06G21618.1/TgChr07G24525.1/TgChr08G26278.1/TgChr08G26789.1…	28
GO:0046834	lipid phosphorylation	20/4141	34/12388	0.00205454	0.0338503	0.0292612	TgChr01G00079.1/TgChr01G01274.1/TgChr01G02841.1/TgChr02G06336.1/TgChr02G06510.1/TgChr03G12411.1/TgChr04G14039.1/TgChr04G14739.1/TgChr04G15126.1/TgChr05G17691.1/TgChr05G17882.1/TgChr05G19806.1/TgChr05G20307.1/TgChr07G24437.1/TgChr07G24854.1/TgChr08G26564.1/TgChr08G26753.1/TgChr08G27466.1/TgChr09G29937.1/TgChr09G30258.1	20
GO:0003002	regionalization	93/4141	219/12388	0.00302256	0.0444447	0.0384192	TgChr01G00352.1/TgChr01G00959.1/TgChr01G00999.1/TgChr01G01407.1/TgChr01G02726.1/TgChr01G03386.1/TgChr01G04119.1/TgChr01G04191.1/TgChr01G04301.1/TgChr01G04467.1/TgChr01G05656.1/TgChr02G06000.1/TgChr02G06110.1/TgChr02G06262.1/TgChr02G06407.1/TgChr02G06540.1/TgChr02G06664.1/TgChr02G07134.1/TgChr02G08656.1/TgChr02G08859.1/TgChr02G09029.1/TgChr02G09088.1/TgChr02G09386.1/TgChr02G09502.1/TgChr03G09712.1…	93
GO:0072593	reactive oxygen species metabolic process	53/4141	115/12388	0.00311197	0.0451667	0.0390434	TgChr01G00742.1/TgChr01G00751.1/TgChr01G00980.1/TgChr01G01127.1/TgChr01G01319.1/TgChr01G01857.1/TgChr01G02428.1/TgChr01G03840.1/TgChr01G04514.1/TgChr02G06540.1/TgChr02G06594.1/TgChr02G06972.1/TgChr02G07134.1/TgChr02G08672.1/TgChr03G11916.1/TgChr03G12121.1/TgChr03G12701.1/TgChr03G13175.1/TgChr03G13261.1/TgChr04G14103.1/TgChr04G14569.1/TgChr04G15011.1/TgChr04G15040.1/TgChr04G15164.1/TgChr04G15276.1…	53
GO:0062197	cellular response to chemical stress	77/4141	177/12388	0.00312121	0.0451667	0.0390434	TgChr01G01096.1/TgChr01G01127.1/TgChr01G01564.1/TgChr01G02330.1/TgChr01G04605.1/TgChr01G04890.1/TgChr01G05238.1/TgChr02G06206.1/TgChr02G06585.1/TgChr02G06594.1/TgChr02G06972.1/TgChr02G07134.1/TgChr02G07736.1/TgChr02G08028.1/TgChr02G08543.1/TgChr03G10840.1/TgChr03G10944.1/TgChr03G11710.1/TgChr03G11916.1/TgChr03G12069.1/TgChr03G12121.1/TgChr03G12509.1/TgChr04G14054.1/TgChr04G14103.1/TgChr04G14599.1…	77
GO:0009744	response to sucrose	41/4141	85/12388	0.00320592	0.045214	0.0390842	TgChr01G00549.1/TgChr01G01223.1/TgChr01G01536.1/TgChr01G02727.1/TgChr01G02885.1/TgChr01G05680.1/TgChr02G06044.1/TgChr02G06118.1/TgChr02G06222.1/TgChr02G06585.1/TgChr02G06972.1/TgChr02G08681.1/TgChr03G13259.1/TgChr04G14799.1/TgChr04G16191.1/TgChr05G18144.1/TgChr05G18278.1/TgChr05G18904.1/TgChr05G19059.1/TgChr05G19173.1/TgChr05G19449.1/TgChr05G19516.1/TgChr05G19978.1/TgChr05G20177.1/TgChr05G20627.1…	41
GO:0099024	plasma membrane invagination	8/4141	10/12388	0.00346146	0.0468668	0.040513	TgChr01G01206.1/TgChr01G02904.1/TgChr03G12151.1/TgChr03G12996.1/TgChr04G13799.1/TgChr04G15970.1/TgChr07G24762.1/TgChr09G30160.1	8
GO:1900424	regulation of defense response to bacterium	26/4141	49/12388	0.00353466	0.0475603	0.0411125	TgChr01G00600.1/TgChr01G00699.1/TgChr01G00907.1/TgChr01G00961.1/TgChr01G03677.1/TgChr01G03810.1/TgChr01G04060.1/TgChr01G04120.1/TgChr02G06960.1/TgChr02G08543.1/TgChr03G12696.1/TgChr04G14308.1/TgChr04G14320.1/TgChr04G14584.1/TgChr04G15498.1/TgChr05G18913.1/TgChr05G19113.1/TgChr05G19463.1/TgChr05G20102.1/TgChr05G20757.1/TgChr08G26495.1/TgChr08G26501.1/TgChr08G27198.1/TgChr08G27201.1/TgChr09G29426.1…	26

## Sheet: Supplemental Data Table S24
Supplemental Data Table S24. Significantly enriched KEGG pathways for WGD-derived genes in Triplostegia glandulifera.
ID	Description	Gene Ratio	Background Ratio	pvalue	p.adjust	qvalue	geneID	Count
map04144	Endocytosis	122/2134	246/6758	1.60839e-09	2.02657e-07	1.79462e-07	TgChr01G00268.1/TgChr01G00323.1/TgChr01G00457.1/TgChr01G01005.1/TgChr01G01039.1/TgChr01G01200.1/TgChr01G01264.1/TgChr01G01388.1/TgChr01G01647.1/TgChr01G01668.1/TgChr01G01848.1/TgChr01G02198.1/TgChr01G02241.1/TgChr01G02849.1/TgChr01G02919.1/TgChr01G03236.1/TgChr01G03342.1/TgChr01G03511.1/TgChr01G04206.1/TgChr01G04245.1/TgChr01G04347.1/TgChr01G04463.1/TgChr01G04495.1/TgChr01G04842.1/TgChr02G06125.1…	122
map04075	Plant hormone signal transduction	151/2134	339/6758	1.9271e-07	1.21407e-05	1.07512e-05	TgChr01G00150.1/TgChr01G00286.1/TgChr01G00291.1/TgChr01G00458.1/TgChr01G00686.1/TgChr01G01070.1/TgChr01G01134.1/TgChr01G01159.1/TgChr01G01165.1/TgChr01G01180.1/TgChr01G01181.1/TgChr01G01319.1/TgChr01G01372.1/TgChr01G01460.1/TgChr01G01536.1/TgChr01G01546.1/TgChr01G01620.1/TgChr01G01674.1/TgChr01G01730.1/TgChr01G02190.1/TgChr01G02282.1/TgChr01G02342.1/TgChr01G02358.1/TgChr01G02453.1/TgChr01G02505.1…	151
map04070	Phosphatidylinositol signaling system	56/2134	109/6758	1.18177e-05	0.000496344	0.000439536	TgChr01G00079.1/TgChr01G00988.1/TgChr01G01218.1/TgChr01G01274.1/TgChr01G01537.1/TgChr01G02729.1/TgChr01G02841.1/TgChr01G02891.1/TgChr01G03708.1/TgChr01G04166.1/TgChr01G05460.1/TgChr02G06510.1/TgChr02G06594.1/TgChr02G07104.1/TgChr02G07134.1/TgChr02G08784.1/TgChr02G09124.1/TgChr02G09478.1/TgChr03G11710.1/TgChr03G12106.1/TgChr03G12502.1/TgChr03G12527.1/TgChr03G13139.1/TgChr03G13285.1/TgChr04G14171.1…	56
map04712	Circadian rhythm - plant	33/2134	58/6758	5.52798e-05	0.00174131	0.00154201	TgChr01G00607.1/TgChr01G00622.1/TgChr01G01730.1/TgChr01G01947.1/TgChr01G02144.1/TgChr01G02505.1/TgChr01G03022.1/TgChr01G03103.1/TgChr01G03686.1/TgChr01G03709.1/TgChr01G04620.1/TgChr02G06687.1/TgChr03G09758.1/TgChr03G11443.1/TgChr03G12886.1/TgChr03G13379.1/TgChr04G13705.1/TgChr04G14326.1/TgChr04G15024.1/TgChr05G18093.1/TgChr05G19110.1/TgChr05G19199.1/TgChr05G19211.1/TgChr05G19347.1/TgChr05G20116.1…	33
map01250	Biosynthesis of nucleotide sugars	54/2134	113/6758	0.000208659	0.00438185	0.00388033	TgChr01G00201.1/TgChr01G00218.1/TgChr01G00504.1/TgChr01G00583.1/TgChr01G00825.1/TgChr01G01239.1/TgChr01G02876.1/TgChr01G03558.1/TgChr01G03941.1/TgChr01G04519.1/TgChr01G05522.1/TgChr01G05764.1/TgChr02G06791.1/TgChr02G06920.1/TgChr02G07083.1/TgChr02G08266.1/TgChr02G08394.1/TgChr02G08991.1/TgChr03G10048.1/TgChr03G11110.1/TgChr03G11166.1/TgChr03G11470.1/TgChr03G11976.1/TgChr03G12685.1/TgChr03G13401.1…	54

## Sheet: Supplemental Data Table S25
Supplemental Data Table S25. Significantly enriched GO terms for TRD-derived genes in Triplostegia glandulifera.
ID	Description	Gene Ratio	Background Ratio	pvalue	p.adjust	qvalue	geneID	Count
GO:1900865	chloroplast RNA modification	15/2844	20/12388	1.17312e-06	0.00317565	0.00309087	TgChr01G01000.1/TgChr01G01623.1/TgChr01G01869.1/TgChr01G04123.1/TgChr02G06204.1/TgChr02G09446.1/TgChr04G15050.1/TgChr05G18735.1/TgChr06G21391.1/TgChr06G22531.1/TgChr06G22841.1/TgChr07G24364.1/TgChr07G25224.1/TgChr08G26803.1/TgChr08G28039.1	15
GO:0060560	developmental growth involved in morphogenesis	126/2844	397/12388	2.82028e-05	0.0190863	0.0185768	TgChr01G00064.1/TgChr01G00675.1/TgChr01G00872.1/TgChr01G01304.1/TgChr01G01458.1/TgChr01G01568.1/TgChr01G01899.1/TgChr01G01900.1/TgChr01G01913.1/TgChr01G01990.1/TgChr01G01991.1/TgChr01G01997.1/TgChr01G02002.1/TgChr01G02040.1/TgChr01G03438.1/TgChr01G04049.1/TgChr01G04650.1/TgChr01G04671.1/TgChr01G04878.1/TgChr01G05069.1/TgChr01G05133.1/TgChr01G05811.1/TgChr01G05835.1/TgChr01G05967.1/TgChr02G06661.1…	126
GO:0048868	pollen tube development	61/2844	167/12388	4.66922e-05	0.0212344	0.0206675	TgChr01G00675.1/TgChr01G01304.1/TgChr01G01458.1/TgChr01G01899.1/TgChr01G01900.1/TgChr01G01913.1/TgChr01G01990.1/TgChr01G01991.1/TgChr01G02040.1/TgChr01G03438.1/TgChr01G04671.1/TgChr01G05835.1/TgChr01G05967.1/TgChr02G07935.1/TgChr02G08848.1/TgChr02G09055.1/TgChr02G09596.1/TgChr03G09890.1/TgChr03G11398.1/TgChr03G11625.1/TgChr03G11914.1/TgChr03G12418.1/TgChr03G12699.1/TgChr03G13158.1/TgChr03G13308.1…	61

## Sheet: Supplemental Data Table S26
Supplemental Data Table S26. Significantly enriched KEGG pathways for TRD-derived genes in Triplostegia glandulifera.
ID	Description	Gene Ratio	Background Ratio	pvalue	p.adjust	qvalue	geneID	Count
map00410	beta-Alanine metabolism	34/1620	67/6758	1.6901e-06	0.000216333	0.000183243	TgChr01G00505.1/TgChr01G03232.1/TgChr01G05881.1/TgChr02G06142.1/TgChr02G07976.1/TgChr02G08035.1/TgChr02G08140.1/TgChr03G11592.1/TgChr03G12351.1/TgChr03G13277.1/TgChr03G13571.1/TgChr04G14144.1/TgChr04G15347.1/TgChr04G16809.1/TgChr05G17208.1/TgChr05G17255.1/TgChr05G17256.1/TgChr05G17452.1/TgChr05G17551.1/TgChr05G18702.1/TgChr05G18747.1/TgChr05G18762.1/TgChr05G18923.1/TgChr06G21702.1/TgChr06G21703.1…	34
map00071	Fatty acid degradation	31/1620	61/6758	4.65394e-06	0.000297852	0.000252292	TgChr01G00033.1/TgChr01G02001.1/TgChr01G04220.1/TgChr01G05488.1/TgChr01G05489.1/TgChr01G05490.1/TgChr01G05881.1/TgChr02G06142.1/TgChr02G07039.1/TgChr02G08140.1/TgChr02G08516.1/TgChr03G11592.1/TgChr03G12773.1/TgChr03G13571.1/TgChr04G14144.1/TgChr04G15768.1/TgChr05G17208.1/TgChr05G17255.1/TgChr05G17452.1/TgChr05G17924.1/TgChr05G20459.1/TgChr06G21702.1/TgChr06G21703.1/TgChr07G23874.1/TgChr08G27542.1…	31
map00280	Valine, leucine and isoleucine degradation	30/1620	67/6758	0.000141123	0.00451592	0.00382516	TgChr01G02750.1/TgChr01G03203.1/TgChr01G03232.1/TgChr01G05881.1/TgChr02G06142.1/TgChr02G06773.1/TgChr02G06774.1/TgChr02G07976.1/TgChr02G08035.1/TgChr02G08126.1/TgChr03G10746.1/TgChr03G10948.1/TgChr03G11592.1/TgChr04G14144.1/TgChr04G15347.1/TgChr04G15632.1/TgChr04G16290.1/TgChr05G17208.1/TgChr05G17255.1/TgChr05G17256.1/TgChr05G17452.1/TgChr05G17990.1/TgChr05G18512.1/TgChr06G22787.1/TgChr06G22997.1…	30
map00330	Arginine and proline metabolism	31/1620	78/6758	0.00135606	0.0329999	0.0279522	TgChr01G00115.1/TgChr01G00913.1/TgChr01G02118.1/TgChr01G04422.1/TgChr01G05539.1/TgChr01G05881.1/TgChr02G06142.1/TgChr03G09651.1/TgChr03G09909.1/TgChr03G11592.1/TgChr03G11659.1/TgChr04G13708.1/TgChr04G13792.1/TgChr04G14144.1/TgChr04G15268.1/TgChr05G17208.1/TgChr05G17255.1/TgChr05G17312.1/TgChr05G17452.1/TgChr05G17551.1/TgChr05G18702.1/TgChr05G18762.1/TgChr05G18923.1/TgChr05G19462.1/TgChr06G22203.1…	31
map00603	Glycosphingolipid biosynthesis - globo and isoglobo series	9/1620	14/6758	0.00154687	0.0329999	0.0279522	TgChr01G04754.1/TgChr03G09953.1/TgChr03G10611.1/TgChr03G13534.1/TgChr04G14300.1/TgChr04G15296.1/TgChr06G21197.1/TgChr06G21699.1/TgChr09G28926.1	9

## Sheet: Supplemental Data Table S27
Supplemental Data Table S27. Significantly enriched GO terms for TD-derived genes in Triplostegia glandulifera.
ID	Description	Gene Ratio	Background Ratio	pvalue	p.adjust	qvalue	geneID	Count
GO:0044550	secondary metabolite biosynthetic process	34/595	234/12388	6.76734e-09	3.52804e-06	2.98475e-06	TgChr01G00887.1/TgChr01G00888.1/TgChr01G04965.1/TgChr01G04966.1/TgChr02G07364.1/TgChr02G07365.1/TgChr02G08900.1/TgChr02G08901.1/TgChr03G11103.1/TgChr03G11104.1/TgChr03G11328.1/TgChr03G12416.1/TgChr03G12796.1/TgChr03G12797.1/TgChr04G14406.1/TgChr04G14407.1/TgChr04G14408.1/TgChr04G14409.1/TgChr05G17897.1/TgChr05G17898.1/TgChr05G18166.1/TgChr05G20077.1/TgChr05G20078.1/TgChr05G20789.1/TgChr05G20790.1…	34
GO:0002697	regulation of immune effector process	14/595	53/12388	1.26335e-07	3.95174e-05	3.34321e-05	TgChr02G07356.1/TgChr02G07360.1/TgChr02G07361.1/TgChr02G07376.1/TgChr02G09555.1/TgChr05G19476.1/TgChr05G19477.1/TgChr05G19478.1/TgChr06G21806.1/TgChr06G21807.1/TgChr08G28102.1/TgChr08G28103.1/TgSca1063G31948.1/TgSca1063G31949.1	14
GO:0009850	auxin metabolic process	16/595	85/12388	2.34949e-06	0.00036746	0.000310875	TgChr02G07364.1/TgChr02G07365.1/TgChr02G08582.1/TgChr02G08583.1/TgChr04G14931.1/TgChr04G15868.1/TgChr04G15869.1/TgChr04G16744.1/TgChr04G16745.1/TgChr04G16746.1/TgChr05G17501.1/TgChr05G17502.1/TgChr07G25085.1/TgChr07G25086.1/TgChr07G25092.1/TgChr07G25093.1	16
GO:0006633	fatty acid biosynthetic process	19/595	119/12388	3.63477e-06	0.000460479	0.000389569	TgChr01G00333.1/TgChr01G00334.1/TgChr01G01597.1/TgChr01G01598.1/TgChr01G02757.1/TgChr01G02758.1/TgChr03G11740.1/TgChr03G11741.1/TgChr04G14406.1/TgChr04G14407.1/TgChr04G14408.1/TgChr04G14409.1/TgChr07G24367.1/TgChr07G24368.1/TgChr07G24375.1/TgChr07G25246.1/TgChr07G25247.1/TgSca148G30801.1/TgSca148G30802.1	19
GO:0009404	toxin metabolic process	12/595	51/12388	3.82751e-06	0.000460479	0.000389569	TgChr01G02166.1/TgChr01G02167.1/TgChr02G08843.1/TgChr02G08845.1/TgChr02G08846.1/TgChr02G08847.1/TgChr05G20483.1/TgChr05G20485.1/TgChr05G20486.1/TgChr08G26390.1/TgChr08G26391.1/TgChr08G26392.1	12
GO:1901657	glycosyl compound metabolic process	26/595	203/12388	4.66132e-06	0.000520736	0.000440548	TgChr01G02024.1/TgChr01G02025.1/TgChr01G04818.1/TgChr01G04819.1/TgChr01G04820.1/TgChr02G07364.1/TgChr02G07365.1/TgChr03G11200.1/TgChr03G11201.1/TgChr03G11535.1/TgChr03G11536.1/TgChr03G11537.1/TgChr03G12416.1/TgChr04G16997.1/TgChr04G16998.1/TgChr05G18166.1/TgChr06G21300.1/TgChr06G21301.1/TgChr06G22902.1/TgChr06G22903.1/TgChr07G25085.1/TgChr07G25086.1/TgChr07G25092.1/TgChr07G25093.1/TgSca621G31361.…	26
GO:0071229	cellular response to acid chemical	46/595	479/12388	5.3922e-06	0.000562227	0.000475649	TgChr01G01493.1/TgChr01G01494.1/TgChr01G01495.1/TgChr02G07170.1/TgChr02G07356.1/TgChr02G07360.1/TgChr02G07361.1/TgChr02G07376.1/TgChr02G07881.1/TgChr03G09707.1/TgChr03G09992.1/TgChr03G09993.1/TgChr03G11106.1/TgChr03G11107.1/TgChr03G11872.1/TgChr03G11873.1/TgChr03G12243.1/TgChr03G13565.1/TgChr03G13566.1/TgChr04G14931.1/TgChr04G14932.1/TgChr04G15868.1/TgChr04G15869.1/TgChr04G16744.1/TgChr04G16745.1…	46
GO:0006749	glutathione metabolic process	10/595	39/12388	1.0876e-05	0.00100059	0.000846508	TgChr02G08843.1/TgChr02G08845.1/TgChr02G08846.1/TgChr02G08847.1/TgChr05G20483.1/TgChr05G20485.1/TgChr05G20486.1/TgChr08G26390.1/TgChr08G26391.1/TgChr08G26392.1	10
GO:0009626	plant-type hypersensitive response	14/595	87/12388	6.28288e-05	0.0037794	0.0031974	TgChr01G05025.1/TgChr01G05026.1/TgChr02G07356.1/TgChr02G07360.1/TgChr02G07361.1/TgChr02G07376.1/TgChr05G19737.1/TgChr05G19738.1/TgChr09G29495.1/TgChr09G29496.1/TgChr09G29498.1/TgChr09G29499.1/TgChr09G30005.1/TgChr09G30006.1	14
GO:0045087	innate immune response	39/595	429/12388	9.42919e-05	0.00508526	0.00430218	TgChr01G00090.1/TgChr01G00091.1/TgChr01G05025.1/TgChr01G05026.1/TgChr02G07356.1/TgChr02G07360.1/TgChr02G07361.1/TgChr02G07364.1/TgChr02G07365.1/TgChr02G07376.1/TgChr02G07881.1/TgChr03G10006.1/TgChr03G10008.1/TgChr03G10009.1/TgChr03G11872.1/TgChr03G11873.1/TgChr04G15187.1/TgChr04G15188.1/TgChr05G17501.1/TgChr05G17502.1/TgChr05G17616.1/TgChr05G17617.1/TgChr05G17618.1/TgChr05G18166.1/TgChr05G19737.1…	39
GO:0010817	regulation of hormone levels	43/595	496/12388	0.000123359	0.00602917	0.00510073	TgChr01G01086.1/TgChr01G01087.1/TgChr01G01477.1/TgChr01G01478.1/TgChr01G01479.1/TgChr01G02024.1/TgChr01G02025.1/TgChr01G04733.1/TgChr02G06325.1/TgChr02G06326.1/TgChr02G06327.1/TgChr02G06802.1/TgChr02G06803.1/TgChr02G07364.1/TgChr02G07365.1/TgChr02G08582.1/TgChr02G08583.1/TgChr02G09390.1/TgChr03G09707.1/TgChr04G14931.1/TgChr04G14932.1/TgChr04G15868.1/TgChr04G15869.1/TgChr04G16744.1/TgChr04G16745.1…	43
GO:0071475	cellular hyperosmotic salinity response	5/595	12/12388	0.000150174	0.00671065	0.00567727	TgChr04G15868.1/TgChr04G15869.1/TgChr04G16744.1/TgChr04G16745.1/TgChr04G16746.1	5
GO:0030148	sphingolipid biosynthetic process	8/595	36/12388	0.000247482	0.00879687	0.00744223	TgChr01G01597.1/TgChr01G01598.1/TgChr01G02757.1/TgChr01G02758.1/TgChr08G27875.1/TgChr08G27876.1/TgSca148G30801.1/TgSca148G30802.1	8
GO:2001057	reactive nitrogen species metabolic process	7/595	29/12388	0.000352063	0.0110849	0.0093779	TgChr02G07881.1/TgChr03G11106.1/TgChr03G11107.1/TgChr03G11473.1/TgChr03G11475.1/TgChr03G11481.1/TgChr03G12940.1	7
GO:0012501	programmed cell death	25/595	253/12388	0.00050044	0.0138317	0.0117018	TgChr01G02377.1/TgChr01G05025.1/TgChr01G05026.1/TgChr02G07170.1/TgChr02G07356.1/TgChr02G07360.1/TgChr02G07361.1/TgChr02G07376.1/TgChr02G07881.1/TgChr05G18605.1/TgChr05G18606.1/TgChr05G19622.1/TgChr05G19623.1/TgChr05G19737.1/TgChr05G19738.1/TgChr08G27208.1/TgChr08G27209.1/TgChr09G29495.1/TgChr09G29496.1/TgChr09G29498.1/TgChr09G29499.1/TgChr09G30005.1/TgChr09G30006.1/TgSca1159G32057.1/TgSca1159G320…	25
GO:1902288	regulation of defense response to oomycetes	5/595	15/12388	0.000504818	0.0138317	0.0117018	TgChr05G19476.1/TgChr05G19477.1/TgChr05G19478.1/TgChr06G21806.1/TgChr06G21807.1	5
GO:0019932	second-messenger-mediated signaling	12/595	82/12388	0.000512941	0.0138317	0.0117018	TgChr03G09992.1/TgChr03G09993.1/TgChr03G12243.1/TgChr04G15212.1/TgChr06G21788.1/TgChr06G21789.1/TgChr07G24320.1/TgChr07G24321.1/TgChr08G28275.1/TgChr08G28276.1/TgChr09G30005.1/TgChr09G30006.1	12
GO:0015798	myo-inositol transport	4/595	10/12388	0.000877178	0.0185718	0.0157119	TgChr01G01276.1/TgChr01G01277.1/TgSca304G31000.1/TgSca304G31001.1	4
GO:0072595	maintenance of protein localization in organelle	4/595	10/12388	0.000877178	0.0185718	0.0157119	TgChr08G27208.1/TgChr08G27209.1/TgSca1159G32057.1/TgSca1159G32058.1	4
GO:0009699	phenylpropanoid biosynthetic process	13/595	99/12388	0.000877805	0.0185718	0.0157119	TgChr02G08900.1/TgChr02G08901.1/TgChr03G11328.1/TgChr04G14406.1/TgChr04G14407.1/TgChr04G14408.1/TgChr04G14409.1/TgChr05G17897.1/TgChr05G17898.1/TgChr08G27636.1/TgChr08G27637.1/TgChr08G27638.1/TgChr08G28186.1	13
GO:0080156	mitochondrial mRNA modification	10/595	64/12388	0.000878719	0.0185718	0.0157119	TgChr02G07412.1/TgChr07G24073.1/TgChr08G28421.1/TgChr09G28712.1/TgChr09G28713.1/TgChr09G28880.1/TgChr09G28973.1/TgChr09G28974.1/TgChr09G29988.1/TgChr09G29989.1	10
GO:0015691	cadmium ion transport	4/595	11/12388	0.00132631	0.0246946	0.0208919	TgChr03G11132.1/TgChr03G11133.1/TgChr07G25518.1/TgChr07G25519.1	4
GO:0009813	flavonoid biosynthetic process	11/595	85/12388	0.00241004	0.0418811	0.0354318	TgChr01G01865.1/TgChr02G09506.1/TgChr02G09507.1/TgChr05G17897.1/TgChr05G17898.1/TgChr05G19699.1/TgChr05G19700.1/TgChr08G26454.1/TgChr08G26456.1/TgChr09G30099.1/TgChr09G30100.1	11
GO:0071241	cellular response to inorganic substance	13/595	112/12388	0.00273274	0.0431837	0.0365338	TgChr02G06802.1/TgChr02G06803.1/TgChr02G07169.1/TgChr02G07170.1/TgChr03G11132.1/TgChr03G11133.1/TgChr05G20077.1/TgChr05G20078.1/TgChr07G24320.1/TgChr07G24321.1/TgChr07G25518.1/TgChr09G29049.1/TgChr09G29050.1	13

## Sheet: Supplemental Data Table S28
Supplemental Data Table S28. Significantly enriched KEGG pathways for TD-derived genes in Triplostegia glandulifera.
ID	Description	Gene Ratio	Background Ratio	pvalue	p.adjust	qvalue	geneID	Count
map00905	Brassinosteroid biosynthesis	15/394	41/6758	3.68565e-09	3.50137e-07	2.79333e-07	TgChr02G06325.1/TgChr02G06326.1/TgChr02G06327.1/TgChr05G17986.1/TgChr05G17987.1/TgChr05G20077.1/TgChr05G20078.1/TgChr05G20079.1/TgChr05G20080.1/TgChr07G24889.1/TgChr07G24890.1/TgChr07G24891.1/TgChr07G24892.1/TgChr07G24893.1/TgChr07G24894.1	15
map00380	Tryptophan metabolism	26/394	134/6758	3.89257e-08	1.61921e-06	1.29178e-06	TgChr01G04368.1/TgChr01G04369.1/TgChr01G04370.1/TgChr02G07364.1/TgChr02G07365.1/TgChr03G12796.1/TgChr03G12797.1/TgChr04G15804.1/TgChr04G15805.1/TgChr04G15868.1/TgChr04G15869.1/TgChr04G16744.1/TgChr04G16745.1/TgChr04G16746.1/TgChr05G17897.1/TgChr05G17898.1/TgChr05G17987.1/TgChr06G21791.1/TgChr06G21792.1/TgChr06G21793.1/TgChr06G21794.1/TgChr07G24894.1/TgChr07G25085.1/TgChr07G25086.1/TgChr07G25092.1…	26
map00999	Biosynthesis of various plant secondary metabolites; Including: Crocin biosynthesis, Cannabidiol biosynthesis, Mugineic acid biosynthesis, Pentagalloylglucose biosynthesis, Benzoxazinoid biosynthesis, Gramine biosynthesis, Coumarin biosynthesis, Furanocoumarin biosynthesis, Hordatine biosynthesis, Podophyllotoxin biosynthesis	22/394	101/6758	5.11328e-08	1.61921e-06	1.29178e-06	TgChr01G04818.1/TgChr01G04819.1/TgChr01G04820.1/TgChr02G09463.1/TgChr02G09464.1/TgChr03G11535.1/TgChr03G11536.1/TgChr03G11537.1/TgChr03G13124.1/TgChr03G13125.1/TgChr03G13126.1/TgChr03G13127.1/TgChr04G16997.1/TgChr04G16998.1/TgChr05G19597.1/TgChr05G19598.1/TgChr06G21300.1/TgChr06G21301.1/TgChr06G22108.1/TgChr06G22109.1/TgChr06G22902.1/TgChr06G22903.1	22
map00901	Indole alkaloid biosynthesis	10/394	25/6758	6.00966e-07	1.42729e-05	1.13867e-05	TgChr01G00843.1/TgChr01G00844.1/TgChr01G00845.1/TgChr02G06494.1/TgChr02G06495.1/TgChr07G25779.1/TgChr07G25780.1/TgChr07G25781.1/TgChr07G25795.1/TgChr07G25796.1	10
map00460	Cyanoamino acid metabolism	18/394	82/6758	7.59623e-07	1.44328e-05	1.15143e-05	TgChr01G04818.1/TgChr01G04819.1/TgChr01G04820.1/TgChr01G05622.1/TgChr01G05623.1/TgChr03G11535.1/TgChr03G11536.1/TgChr03G11537.1/TgChr04G16997.1/TgChr04G16998.1/TgChr05G19597.1/TgChr05G19598.1/TgChr06G21300.1/TgChr06G21301.1/TgChr06G22108.1/TgChr06G22109.1/TgChr06G22902.1/TgChr06G22903.1	18
map00908	Zeatin biosynthesis	15/394	67/6758	4.94769e-06	7.83384e-05	6.24971e-05	TgChr01G01864.1/TgChr01G01865.1/TgChr01G01866.1/TgChr01G01867.1/TgChr02G08789.1/TgChr02G08790.1/TgChr03G13278.1/TgChr03G13279.1/TgChr04G15293.1/TgChr04G15294.1/TgChr04G15295.1/TgChr04G15313.1/TgChr04G15314.1/TgChr04G15315.1/TgChr07G24899.1	15
map00902	Monoterpenoid biosynthesis	17/394	93/6758	2.10431e-05	0.000285584	0.000227835	TgChr01G02735.1/TgChr01G02736.1/TgChr02G08318.1/TgChr02G08319.1/TgChr03G11209.1/TgChr03G11210.1/TgChr04G15868.1/TgChr04G15869.1/TgChr04G16744.1/TgChr04G16745.1/TgChr04G16746.1/TgChr04G16777.1/TgChr04G16778.1/TgChr06G21043.1/TgChr06G21044.1/TgChr06G21981.1/TgChr06G21982.1	17
map00480	Glutathione metabolism	18/394	106/6758	3.42295e-05	0.000406475	0.000324279	TgChr02G06197.1/TgChr02G06198.1/TgChr02G08843.1/TgChr02G08844.1/TgChr02G08845.1/TgChr02G08846.1/TgChr02G08847.1/TgChr05G19622.1/TgChr05G19623.1/TgChr05G20483.1/TgChr05G20484.1/TgChr05G20485.1/TgChr05G20486.1/TgChr08G26390.1/TgChr08G26391.1/TgChr08G26392.1/TgChr09G29289.1/TgChr09G29290.1	18
map00966	Glucosinolate biosynthesis	11/394	45/6758	3.85493e-05	0.00040691	0.000324626	TgChr02G07364.1/TgChr02G07365.1/TgChr04G15868.1/TgChr04G15869.1/TgChr04G16744.1/TgChr04G16745.1/TgChr04G16746.1/TgChr07G25085.1/TgChr07G25086.1/TgChr07G25092.1/TgChr07G25093.1	11
map00960	Tropane, piperidine and pyridine alkaloid biosynthesis	9/394	35/6758	0.000129009	0.00122558	0.000977752	TgChr02G07169.1/TgChr02G07170.1/TgChr03G11106.1/TgChr03G11107.1/TgChr03G13467.1/TgChr03G13468.1/TgChr03G13469.1/TgChr08G27607.1/TgChr08G27610.1	9
map00591	Linoleic acid metabolism	8/394	34/6758	0.000589613	0.00441045	0.00351859	TgChr01G02085.1/TgChr01G02086.1/TgChr01G03912.1/TgChr01G03913.1/TgChr03G12796.1/TgChr03G12797.1/TgChr05G17987.1/TgChr06G21793.1	8
map00940	Phenylpropanoid biosynthesis	21/394	166/6758	0.000603536	0.00441045	0.00351859	TgChr01G02032.1/TgChr04G15804.1/TgChr04G15805.1/TgChr05G17897.1/TgChr05G17898.1/TgChr07G25948.1/TgChr07G25949.1/TgChr07G25951.1/TgChr07G25952.1/TgChr07G25953.1/TgChr08G27357.1/TgChr08G27358.1/TgChr08G27360.1/TgChr08G27361.1/TgChr08G27365.1/TgChr08G27366.1/TgChr08G27367.1/TgChr08G27434.1/TgChr08G27435.1/TgChr09G29196.1/TgChr09G29197.1	21
map01040	Biosynthesis of unsaturated fatty acids	8/394	41/6758	0.00216844	0.0147144	0.0117389	TgChr01G00333.1/TgChr01G00334.1/TgChr01G01597.1/TgChr01G01598.1/TgChr02G09389.1/TgChr02G09390.1/TgChr03G11740.1/TgChr03G11741.1	8
map00350	Tyrosine metabolism	10/394	63/6758	0.00320863	0.0190512	0.0151988	TgChr01G02166.1/TgChr01G02167.1/TgChr02G07169.1/TgChr02G07170.1/TgChr03G11106.1/TgChr03G11107.1/TgChr03G12804.1/TgChr03G12805.1/TgChr08G27607.1/TgChr08G27610.1	10
map00740	Riboflavin metabolism	5/394	21/6758	0.00614221	0.0343241	0.0273832	TgChr01G04163.1/TgChr01G04164.1/TgChr08G26846.1/TgChr08G26847.1/TgChr08G26848.1	5
map00600	Sphingolipid metabolism	8/394	52/6758	0.0097656	0.048828	0.0389542	TgChr01G02757.1/TgChr01G02758.1/TgChr02G06722.1/TgChr02G06723.1/TgChr08G27875.1/TgChr08G27876.1/TgSca148G30801.1/TgSca148G30802.1	8

## Sheet: Supplemental Data Table S29
Supplemental Data Table S29. Significantly enriched GO terms for PD-derived genes in Triplostegia glandulifera.
ID	Description	Gene Ratio	Background Ratio	pvalue	p.adjust	qvalue	geneID	Count
GO:0019722	calcium-mediated signaling	15/578	70/12388	6.00134e-07	0.00043382	0.000376013	TgChr01G02052.1/TgChr01G02055.1/TgChr02G08374.1/TgChr02G08378.1/TgChr03G10030.1/TgChr03G10037.1/TgChr03G10039.1/TgChr03G10042.1/TgChr06G21786.1/TgSca193G30849.1/TgSca193G30853.1/TgSca276G30959.1/TgSca276G30960.1/TgSca276G30964.1/TgSca276G30965.1	15
GO:0052547	regulation of peptidase activity	12/578	46/12388	8.60753e-07	0.00043382	0.000376013	TgChr01G03741.1/TgChr01G03743.1/TgChr01G05030.1/TgChr01G05031.1/TgChr01G05032.1/TgChr01G05034.1/TgChr04G15639.1/TgChr04G15641.1/TgChr04G15642.1/TgSca791G31582.1/TgSca791G31583.1/TgSca791G31585.1	12
GO:0045087	innate immune response	42/578	429/12388	4.23866e-06	0.00109434	0.000948521	TgChr01G03177.1/TgChr01G03178.1/TgChr01G03795.1/TgChr01G03797.1/TgChr01G05018.1/TgChr01G05019.1/TgChr02G07352.1/TgChr02G07358.1/TgChr02G07363.1/TgChr02G08385.1/TgChr02G08390.1/TgChr02G08805.1/TgChr02G08812.1/TgChr03G10002.1/TgChr03G10004.1/TgChr03G10005.1/TgChr04G15639.1/TgChr04G15641.1/TgChr04G15642.1/TgChr04G16038.1/TgChr04G16041.1/TgChr04G16972.1/TgChr05G19271.1/TgChr06G21427.1/TgChr06G21429.1…	42
GO:0080026	response to indolebutyric acid	6/578	12/12388	7.30109e-06	0.00137991	0.00119603	TgChr01G01750.1/TgChr01G01752.1/TgChr01G03177.1/TgChr01G03178.1/TgSca821G31632.1/TgSca821G31635.1	6
GO:0090615	mitochondrial mRNA processing	10/578	40/12388	1.07759e-05	0.00181036	0.00156913	TgChr02G07395.1/TgChr02G07406.1/TgChr02G07407.1/TgChr06G21509.1/TgChr06G21511.1/TgChr07G24035.1/TgChr07G24041.1/TgChr09G28950.1/TgChr09G28952.1/TgChr09G28955.1	10
GO:1901658	glycosyl compound catabolic process	8/578	27/12388	2.1595e-05	0.00251166	0.00217698	TgChr01G03150.1/TgChr01G03154.1/TgChr01G03177.1/TgChr01G03178.1/TgChr03G10273.1/TgChr03G10274.1/TgChr03G10276.1/TgChr06G22894.1	8
GO:0071229	cellular response to acid chemical	43/578	479/12388	2.81636e-05	0.00304167	0.00263637	TgChr01G00706.1/TgChr01G00709.1/TgChr01G01750.1/TgChr01G01752.1/TgChr01G02052.1/TgChr01G02055.1/TgChr01G03177.1/TgChr01G03178.1/TgChr02G07352.1/TgChr02G07358.1/TgChr03G09841.1/TgChr03G10030.1/TgChr03G10037.1/TgChr03G10039.1/TgChr03G10042.1/TgChr04G15862.1/TgChr04G15865.1/TgChr05G17849.1/TgChr05G17851.1/TgChr05G20137.1/TgChr05G20140.1/TgChr05G20144.1/TgChr05G20149.1/TgChr05G20499.1/TgChr05G20502.1…	43
GO:0009626	plant-type hypersensitive response	14/578	87/12388	4.58935e-05	0.0038905	0.00337209	TgChr01G03795.1/TgChr01G03797.1/TgChr01G05018.1/TgChr01G05019.1/TgChr02G07352.1/TgChr02G07358.1/TgChr04G16038.1/TgChr04G16041.1/TgChr05G19271.1/TgChr06G21623.1/TgChr06G21625.1/TgChr06G22344.1/TgChr06G22346.1/TgChr09G29497.1	14
GO:0009696	salicylic acid metabolic process	9/578	38/12388	4.75893e-05	0.0038905	0.00337209	TgChr02G08805.1/TgChr02G08812.1/TgChr04G15862.1/TgChr04G15865.1/TgChr05G17849.1/TgChr05G17851.1/TgChr06G21623.1/TgChr06G21625.1/TgChr09G29794.1	9
GO:0016102	diterpenoid biosynthetic process	14/578	88/12388	5.22826e-05	0.0038905	0.00337209	TgChr02G08237.1/TgChr02G08248.1/TgChr02G08249.1/TgChr02G08250.1/TgChr05G20137.1/TgChr05G20140.1/TgChr05G20144.1/TgChr05G20149.1/TgChr05G20499.1/TgChr05G20502.1/TgChr08G28227.1/TgChr08G28229.1/TgSca869G31681.1/TgSca869G31685.1	14
GO:0070417	cellular response to cold	11/578	57/12388	5.40347e-05	0.0038905	0.00337209	TgChr02G08190.1/TgChr02G08193.1/TgSca185G30845.1/TgSca185G30847.1/TgSca276G30959.1/TgSca276G30960.1/TgSca276G30964.1/TgSca276G30965.1/TgSca944G31773.1/TgSca944G31776.1/TgSca944G31777.1	11
GO:0051336	regulation of hydrolase activity	20/578	176/12388	0.000206266	0.0105632	0.00915561	TgChr01G02096.1/TgChr01G02097.1/TgChr01G02100.1/TgChr01G02102.1/TgChr01G02103.1/TgChr01G03741.1/TgChr01G03743.1/TgChr01G05030.1/TgChr01G05031.1/TgChr01G05032.1/TgChr01G05034.1/TgChr04G15639.1/TgChr04G15641.1/TgChr04G15642.1/TgChr07G23963.1/TgChr07G23971.1/TgChr08G27777.1/TgSca791G31582.1/TgSca791G31583.1/TgSca791G31585.1	20
GO:0071236	cellular response to antibiotic	14/578	100/12388	0.000214737	0.0105632	0.00915561	TgChr02G07352.1/TgChr02G07358.1/TgChr04G15862.1/TgChr04G15865.1/TgChr05G17849.1/TgChr05G17851.1/TgChr07G25909.1/TgChr07G25911.1/TgChr07G25912.1/TgChr07G25915.1/TgChr07G25916.1/TgChr09G29497.1/TgSca821G31632.1/TgSca821G31635.1	14
GO:0030104	water homeostasis	7/578	37/12388	0.00140763	0.0483712	0.0419257	TgChr03G09842.1/TgChr03G09844.1/TgChr03G09845.1/TgChr04G16856.1/TgChr05G18096.1/TgChr07G24252.1/TgChr07G24255.1	7
GO:0009593	detection of chemical stimulus	8/578	38/12388	0.000302123	0.0142753	0.0123731	TgChr01G00083.1/TgChr01G00084.1/TgChr01G00087.1/TgChr01G00088.1/TgSca276G30959.1/TgSca276G30960.1/TgSca276G30964.1/TgSca276G30965.1	8

## Sheet: Supplemental Data Table S30
Supplemental Data Table S30. Significantly enriched KEGG pathways for PD-derived genes in Triplostegia glandulifera.
ID	Description	Gene Ratio	Background Ratio	pvalue	p.adjust	qvalue	geneID	Count
map00470	D-Amino acid metabolism	5/320	11/6758	8.41921e-05	0.00489678	0.00425807	TgChr01G04182.1/TgChr01G04186.1/TgChr02G08968.1/TgChr02G08972.1/TgChr02G08976.1	5
map00902	Monoterpenoid biosynthesis	14/320	93/6758	0.000106452	0.00489678	0.00425807	TgChr02G08726.1/TgChr02G08727.1/TgChr02G08735.1/TgChr03G10164.1/TgChr03G10166.1/TgChr04G15862.1/TgChr04G15865.1/TgChr05G17849.1/TgChr05G17851.1/TgChr06G21976.1/TgChr08G28463.1/TgChr08G28466.1/TgSca881G31692.1/TgSca881G31694.1	14
map00999	Biosynthesis of various plant secondary metabolites	14/320	101/6758	0.000261291	0.0079323	0.00689765	TgChr01G05437.1/TgChr01G05439.1/TgChr03G12040.1/TgChr03G12042.1/TgChr03G12044.1/TgChr03G12045.1/TgChr05G17478.1/TgChr05G17481.1/TgChr06G22360.1/TgChr06G22362.1/TgChr06G22369.1/TgChr06G22894.1/TgSca110G30759.1/TgSca110G30761.1	14
map04626	Plant-pathogen interaction	32/320	358/6758	0.000344883	0.0079323	0.00689765	TgChr01G03795.1/TgChr01G03797.1/TgChr01G05150.1/TgChr01G05157.1/TgChr02G07217.1/TgChr02G07220.1/TgChr02G08172.1/TgChr02G08175.1/TgChr02G08941.1/TgChr04G15651.1/TgChr04G15655.1/TgChr05G18712.1/TgChr05G18715.1/TgChr05G18718.1/TgChr06G21839.1/TgChr06G21841.1/TgChr06G21894.1/TgChr08G27582.1/TgChr08G27584.1/TgChr08G27660.1/TgChr08G27688.1/TgChr08G27694.1/TgChr08G28260.1/TgChr08G28263.1/TgChr08G28266.1…	32
map01040	Biosynthesis of unsaturated fatty acids	8/320	41/6758	0.000561678	0.0103349	0.00898684	TgChr03G12356.1/TgChr03G12358.1/TgChr08G27772.1/TgChr08G27775.1/TgChr08G27778.1/TgChr08G27781.1/TgChr08G27783.1/TgChr08G27786.1	8
map00062	Fatty acid elongation	8/320	49/6758	0.00190664	0.0243093	0.0211385	TgChr04G15651.1/TgChr04G15655.1/TgChr08G27772.1/TgChr08G27775.1/TgChr08G27778.1/TgChr08G27781.1/TgChr08G27783.1/TgChr08G27786.1	8
map00300	Lysine biosynthesis	5/320	20/6758	0.00198523	0.0243093	0.0211385	TgChr02G08968.1/TgChr02G08972.1/TgChr02G08976.1/TgChr08G28033.1/TgChr08G28038.1	5
map00940	Phenylpropanoid biosynthesis	17/320	166/6758	0.00211385	0.0243093	0.0211385	TgChr02G06981.1/TgChr02G06983.1/TgChr04G15297.1/TgChr04G15300.1/TgChr05G18084.1/TgChr05G18086.1/TgChr06G23285.1/TgChr06G23286.1/TgChr06G23288.1/TgChr06G23292.1/TgChr08G27354.1/TgChr08G27356.1/TgChr08G27364.1/TgChr08G28323.1/TgChr08G28331.1/TgSca855G31673.1/TgSca855G31676.1	17
map00380	Tryptophan metabolism	14/320	134/6758	0.00425639	0.0435098	0.0378346	TgChr01G03910.1/TgChr01G03911.1/TgChr02G07363.1/TgChr03G12040.1/TgChr03G12042.1/TgChr03G12044.1/TgChr03G12045.1/TgChr04G15862.1/TgChr04G15865.1/TgChr05G17849.1/TgChr05G17851.1/TgChr06G22894.1/TgChr07G24995.1/TgChr07G24999.1	14
map00460	Cyanoamino acid metabolism	10/320	82/6758	0.00506995	0.0463049	0.0402651	TgChr04G15923.1/TgChr04G15925.1/TgChr05G17478.1/TgChr05G17481.1/TgChr06G22360.1/TgChr06G22362.1/TgChr06G22369.1/TgChr06G22894.1/TgSca110G30759.1/TgSca110G30761.1	10
map03013	Nucleocytoplasmic transport	14/320	138/6758	0.00553645	0.0463049	0.0402651	TgChr01G03741.1/TgChr01G03743.1/TgChr01G05030.1/TgChr01G05031.1/TgChr01G05032.1/TgChr02G08553.1/TgChr02G08555.1/TgChr03G10138.1/TgChr03G12910.1/TgChr03G12917.1/TgChr09G30329.1/TgChr09G30331.1/TgSca791G31582.1/TgSca791G31585.1	14

## Sheet: Supplemental Data Table S31
Supplemental Data Table S31. Significantly enriched GO terms for DSD-derived genes in Triplostegia glandulifera.
ID	Description	Gene Ratio	Background Ratio	pvalue	p.adjust	qvalue	geneID	Count
GO:0032197	transposition, RNA-mediated	80/1770	91/12388	5.01451e-56	1.30227e-52	1.10372e-52	TgChr01G00021.1/TgChr01G00469.1/TgChr01G02319.1/TgChr01G02320.1/TgChr01G03101.1/TgChr01G03520.1/TgChr01G04099.1/TgChr01G04244.1/TgChr01G04952.1/TgChr01G05142.1/TgChr01G05164.1/TgChr01G05225.1/TgChr01G05382.1/TgChr01G05462.1/TgChr01G05463.1/TgChr01G05858.1/TgChr02G05996.1/TgChr02G05997.1/TgChr02G06740.1/TgChr02G07567.1/TgChr02G07568.1/TgChr02G07743.1/TgChr02G07790.1/TgChr02G08004.1/TgChr02G08069.1…	80
GO:0009785	blue light signaling pathway	33/1770	51/12388	2.00299e-16	8.66961e-14	7.34781e-14	TgChr01G00599.1/TgChr01G01669.1/TgChr01G02047.1/TgChr01G03515.1/TgChr01G04373.1/TgChr01G04412.1/TgChr01G05060.1/TgChr01G05636.1/TgChr01G05730.1/TgChr02G07319.1/TgChr02G07426.1/TgChr02G07480.1/TgChr02G07696.1/TgChr02G07800.1/TgChr02G08761.1/TgChr02G08995.1/TgChr02G08996.1/TgChr03G09816.1/TgChr03G10130.1/TgChr04G16395.1/TgChr04G16689.1/TgChr05G17360.1/TgChr06G22193.1/TgChr06G22411.1/TgChr06G22412.1…	33
GO:0030522	intracellular receptor signaling pathway	35/1770	62/12388	1.05757e-14	3.43314e-12	2.90971e-12	TgChr01G00188.1/TgChr01G00599.1/TgChr01G01669.1/TgChr01G02047.1/TgChr01G03515.1/TgChr01G04373.1/TgChr01G04412.1/TgChr01G05060.1/TgChr01G05636.1/TgChr01G05730.1/TgChr01G05780.1/TgChr02G07319.1/TgChr02G07426.1/TgChr02G07480.1/TgChr02G07696.1/TgChr02G07800.1/TgChr02G08761.1/TgChr02G08995.1/TgChr02G08996.1/TgChr03G09816.1/TgChr03G10130.1/TgChr04G16395.1/TgChr04G16689.1/TgChr05G17360.1/TgChr06G22193.1…	35
GO:2000067	regulation of root morphogenesis	16/1770	26/12388	3.62196e-08	5.38119e-06	4.56075e-06	TgChr01G05407.1/TgChr01G05427.1/TgChr01G05451.1/TgChr01G05483.1/TgChr03G13008.1/TgChr03G13018.1/TgChr03G13019.1/TgChr03G13020.1/TgChr03G13084.1/TgChr05G17832.1/TgChr05G17956.1/TgChr06G21999.1/TgChr06G22557.1/TgChr08G27658.1/TgChr09G29018.1/TgChr09G29032.1	16
GO:0009582	detection of abiotic stimulus	30/1770	75/12388	3.93695e-08	5.38119e-06	4.56075e-06	TgChr01G01940.1/TgChr01G01941.1/TgChr01G03604.1/TgChr01G04373.1/TgChr01G04750.1/TgChr02G06551.1/TgChr02G07552.1/TgChr02G07607.1/TgChr02G07608.1/TgChr03G11930.1/TgChr03G13110.1/TgChr04G16690.1/TgChr05G17638.1/TgChr05G19681.1/TgChr06G21208.1/TgChr06G21388.1/TgChr06G21389.1/TgChr06G22091.1/TgChr06G22104.1/TgChr06G22546.1/TgChr07G24031.1/TgChr07G24712.1/TgChr07G25290.1/TgChr08G26777.1/TgChr08G27830.1…	30
GO:0031060	regulation of histone methylation	23/1770	52/12388	1.70784e-07	2.21763e-05	1.87952e-05	TgChr03G09827.1/TgChr03G09828.1/TgChr03G09829.1/TgChr03G10402.1/TgChr04G14615.1/TgChr04G15336.1/TgChr05G17134.1/TgChr05G18998.1/TgChr05G19315.1/TgChr05G20713.1/TgChr06G22040.1/TgChr06G22041.1/TgChr06G22148.1/TgChr07G25225.1/TgChr08G28104.1/TgChr09G28743.1/TgChr09G28745.1/TgSca1063G31950.1/TgSca1094G31987.1/TgSca1094G31988.1/TgSca713G31501.1/TgSca716G31502.1/TgSca716G31503.1	23
GO:0001708	cell fate specification	23/1770	53/12388	2.6116e-07	3.00802e-05	2.54941e-05	TgChr01G00481.1/TgChr01G02000.1/TgChr01G04907.1/TgChr01G05407.1/TgChr01G05451.1/TgChr01G05483.1/TgChr02G05994.1/TgChr03G10815.1/TgChr03G11248.1/TgChr03G13008.1/TgChr03G13018.1/TgChr03G13019.1/TgChr03G13020.1/TgChr03G13084.1/TgChr04G13703.1/TgChr04G16702.1/TgChr05G17832.1/TgChr05G17956.1/TgChr06G21999.1/TgChr06G22557.1/TgChr08G27658.1/TgChr09G29018.1/TgChr09G30213.1	23
GO:0006470	protein dephosphorylation	43/1770	138/12388	2.8809e-07	3.11737e-05	2.64208e-05	TgChr01G00183.1/TgChr01G00599.1/TgChr01G01669.1/TgChr01G03515.1/TgChr01G03855.1/TgChr01G04412.1/TgChr01G05060.1/TgChr01G05636.1/TgChr01G05730.1/TgChr01G05786.1/TgChr02G06071.1/TgChr02G07426.1/TgChr02G07603.1/TgChr02G07623.1/TgChr02G07696.1/TgChr02G07800.1/TgChr02G08021.1/TgChr02G08995.1/TgChr02G08996.1/TgChr02G09109.1/TgChr03G09816.1/TgChr03G10130.1/TgChr03G13558.1/TgChr04G14168.1/TgChr04G14299.1…	43
GO:0009583	detection of light stimulus	18/1770	40/12388	2.76288e-06	0.000166158	0.000140825	TgChr01G03604.1/TgChr01G04373.1/TgChr02G07552.1/TgChr02G07607.1/TgChr02G07608.1/TgChr03G11930.1/TgChr06G21208.1/TgChr06G22091.1/TgChr06G22104.1/TgChr06G22546.1/TgChr07G24712.1/TgChr07G25290.1/TgChr08G26777.1/TgChr08G28414.1/TgChr09G28762.1/TgChr09G28904.1/TgSca266G30954.1/TgSca266G30955.1	18
GO:0030104	water homeostasis	17/1770	37/12388	3.67407e-06	0.000207425	0.0001758	TgChr01G04622.1/TgChr01G05407.1/TgChr01G05451.1/TgChr01G05483.1/TgChr02G08235.1/TgChr03G13008.1/TgChr03G13018.1/TgChr03G13019.1/TgChr03G13020.1/TgChr03G13084.1/TgChr05G17832.1/TgChr05G17956.1/TgChr06G22557.1/TgChr08G27658.1/TgChr09G28885.1/TgChr09G29018.1/TgChr09G29817.1	17
GO:0009408	response to heat	66/1770	275/12388	1.01078e-05	0.00038724	0.0003282	TgChr01G00158.1/TgChr01G00599.1/TgChr01G01669.1/TgChr01G01940.1/TgChr01G01941.1/TgChr01G03344.1/TgChr01G03515.1/TgChr01G03788.1/TgChr01G04136.1/TgChr01G04171.1/TgChr01G04412.1/TgChr01G05060.1/TgChr01G05155.1/TgChr01G05636.1/TgChr01G05730.1/TgChr02G06863.1/TgChr02G07426.1/TgChr02G07629.1/TgChr02G07696.1/TgChr02G07800.1/TgChr02G08161.1/TgChr02G08995.1/TgChr02G08996.1/TgChr02G09149.1/TgChr03G09816.1…	66
GO:0045911	positive regulation of DNA recombination	12/1770	22/12388	1.11833e-05	0.00038724	0.0003282	TgChr02G06891.1/TgChr03G10702.1/TgChr06G22040.1/TgChr06G22041.1/TgChr08G28104.1/TgChr09G28743.1/TgChr09G28745.1/TgSca1063G31950.1/TgSca1094G31987.1/TgSca1094G31988.1/TgSca716G31502.1/TgSca716G31503.1	12
GO:0045144	meiotic sister chromatid segregation	8/1770	11/12388	1.88566e-05	0.000619881	0.000525372	TgChr02G09511.1/TgChr03G11809.1/TgChr05G20236.1/TgChr07G25205.1/TgChr09G29638.1/TgChr09G29652.1/TgChr09G29653.1/TgChr09G29654.1	8
GO:0099636	cytoplasmic streaming	11/1770	20/12388	2.37213e-05	0.000716327	0.000607113	TgChr01G05369.1/TgChr02G07669.1/TgChr02G07837.1/TgChr04G13933.1/TgChr05G17785.1/TgChr05G18571.1/TgChr05G19428.1/TgChr05G20581.1/TgChr06G23447.1/TgChr09G28691.1/TgSca842G31666.1	11
GO:1901068	guanosine-containing compound metabolic process	9/1770	14/12388	2.46634e-05	0.000733485	0.000621656	TgChr01G00130.1/TgChr01G02421.1/TgChr01G03076.1/TgChr02G09576.1/TgChr02G09577.1/TgChr03G11369.1/TgChr03G11682.1/TgChr03G11743.1/TgChr03G12838.1	9
GO:0090329	regulation of DNA-dependent DNA replication	17/1770	42/12388	2.8919e-05	0.000774253	0.000656208	TgChr01G00593.1/TgChr01G02000.1/TgChr01G02568.1/TgChr02G05994.1/TgChr02G08574.1/TgChr02G09284.1/TgChr03G10265.1/TgChr03G10931.1/TgChr03G11157.1/TgChr03G11182.1/TgChr03G12549.1/TgChr04G15324.1/TgChr04G15325.1/TgChr04G15721.1/TgChr05G17960.1/TgChr06G21956.1/TgChr07G24528.1	17
GO:0008380	RNA splicing	65/1770	280/12388	3.59764e-05	0.000898371	0.000761403	TgChr01G02581.1/TgChr01G02652.1/TgChr01G03092.1/TgChr01G03128.1/TgChr01G03409.1/TgChr01G03654.1/TgChr01G03799.1/TgChr01G04048.1/TgChr01G04279.1/TgChr01G04464.1/TgChr01G05044.1/TgChr01G05075.1/TgChr01G05839.1/TgChr02G06252.1/TgChr02G06382.1/TgChr02G06668.1/TgChr02G06676.1/TgChr02G06986.1/TgChr02G08291.1/TgChr02G08343.1/TgChr02G08711.1/TgChr03G09623.1/TgChr03G09887.1/TgChr03G10458.1/TgChr03G10770.1…	65
GO:0006418	tRNA aminoacylation for protein translation	15/1770	35/12388	3.82052e-05	0.000944941	0.000800872	TgChr01G01624.1/TgChr03G09998.1/TgChr03G10936.1/TgChr03G11021.1/TgChr03G11759.1/TgChr03G12268.1/TgChr03G13315.1/TgChr06G20947.1/TgChr06G23109.1/TgChr07G24311.1/TgChr07G24725.1/TgChr07G25555.1/TgChr07G25697.1/TgChr08G27585.1/TgChr09G29212.1	15
GO:0043254	regulation of protein-containing complex assembly	37/1770	134/12388	4.01861e-05	0.000953177	0.000807853	TgChr01G00146.1/TgChr01G01894.1/TgChr01G04750.1/TgChr01G05369.1/TgChr01G05839.1/TgChr01G05853.1/TgChr02G06382.1/TgChr02G07669.1/TgChr02G07837.1/TgChr02G09198.1/TgChr04G13933.1/TgChr04G14063.1/TgChr05G17269.1/TgChr05G17785.1/TgChr05G18571.1/TgChr05G19428.1/TgChr05G20581.1/TgChr06G21542.1/TgChr06G22040.1/TgChr06G22041.1/TgChr06G22783.1/TgChr06G23447.1/TgChr07G25375.1/TgChr07G25588.1/TgChr08G27477.1…	37
GO:0055075	potassium ion homeostasis	19/1770	52/12388	5.42873e-05	0.000953177	0.000807853	TgChr01G04154.1/TgChr01G05407.1/TgChr01G05451.1/TgChr01G05483.1/TgChr03G13008.1/TgChr03G13018.1/TgChr03G13019.1/TgChr03G13020.1/TgChr03G13084.1/TgChr04G14488.1/TgChr05G17832.1/TgChr05G17956.1/TgChr06G22550.1/TgChr06G22557.1/TgChr08G27658.1/TgChr09G29018.1/TgChr09G29246.1/TgSca325G31031.1/TgSca838G31661.1	19
GO:0045338	farnesyl diphosphate metabolic process	9/1770	16/12388	0.000107413	0.001576	0.00133572	TgChr01G01462.1/TgChr01G01466.1/TgChr01G02990.1/TgChr03G09931.1/TgChr06G20885.1/TgChr06G21667.1/TgChr08G27771.1/TgChr08G28255.1/TgSca63G30718.1	9
GO:1902275	regulation of chromatin organization	27/1770	92/12388	0.00014168	0.00201062	0.00170408	TgChr01G00559.1/TgChr02G09335.1/TgChr03G09827.1/TgChr03G09828.1/TgChr03G09829.1/TgChr03G10402.1/TgChr03G10894.1/TgChr03G11231.1/TgChr04G14615.1/TgChr04G15336.1/TgChr05G17134.1/TgChr05G18998.1/TgChr05G19315.1/TgChr05G20713.1/TgChr06G22040.1/TgChr06G22041.1/TgChr06G22148.1/TgChr07G25225.1/TgChr08G28104.1/TgChr09G28743.1/TgChr09G28745.1/TgSca1063G31950.1/TgSca1094G31987.1/TgSca1094G31988.1/TgSca713G…	27
GO:0140053	mitochondrial gene expression	21/1770	66/12388	0.000222271	0.00296337	0.00251157	TgChr01G00042.1/TgChr01G03818.1/TgChr02G07427.1/TgChr02G09388.1/TgChr03G09996.1/TgChr03G13087.1/TgChr03G13359.1/TgChr05G18815.1/TgChr06G20947.1/TgChr06G21970.1/TgChr06G22069.1/TgChr06G22070.1/TgChr06G22071.1/TgChr07G24129.1/TgChr07G24215.1/TgChr07G25053.1/TgChr08G28551.1/TgChr09G28694.1/TgChr09G28933.1/TgChr09G28994.1/TgChr09G30605.1	21
GO:0043062	extracellular structure organization	20/1770	63/12388	0.000322003	0.00413536	0.00350487	TgChr01G01156.1/TgChr01G04568.1/TgChr01G05839.1/TgChr02G06382.1/TgChr02G07486.1/TgChr04G14178.1/TgChr04G15336.1/TgChr04G15839.1/TgChr05G18575.1/TgChr07G23582.1/TgChr07G25375.1/TgChr07G25456.1/TgChr08G26856.1/TgChr08G28054.1/TgChr08G28064.1/TgChr09G29032.1/TgChr09G30198.1/TgSca1125G32012.1/TgSca327G31032.1/TgSca866G31678.1	20
GO:2000144	positive regulation of DNA-templated transcription, initiation	12/1770	29/12388	0.000339882	0.00424363	0.00359663	TgChr01G01894.1/TgChr06G22040.1/TgChr06G22041.1/TgChr08G28104.1/TgChr09G28743.1/TgChr09G28745.1/TgChr09G29549.1/TgSca1063G31950.1/TgSca1094G31987.1/TgSca1094G31988.1/TgSca716G31502.1/TgSca716G31503.1	12
GO:0032409	regulation of transporter activity	13/1770	35/12388	0.000674319	0.00751591	0.00637001	TgChr01G01058.1/TgChr02G06193.1/TgChr03G09963.1/TgChr03G10527.1/TgChr03G13083.1/TgChr05G17448.1/TgChr05G18741.1/TgChr06G21488.1/TgChr06G21999.1/TgChr07G24043.1/TgChr07G24712.1/TgChr07G25348.1/TgSca717G31505.1	13
GO:0070192	chromosome organization involved in meiotic cell cycle	16/1770	48/12388	0.000684592	0.00756547	0.00641201	TgChr01G02000.1/TgChr02G05994.1/TgChr02G09511.1/TgChr03G10990.1/TgChr03G11809.1/TgChr03G12235.1/TgChr04G14608.1/TgChr05G20236.1/TgChr07G24116.1/TgChr07G24183.1/TgChr07G25205.1/TgChr08G27372.1/TgChr09G29638.1/TgChr09G29652.1/TgChr09G29653.1/TgChr09G29654.1	16
GO:0000280	nuclear division	48/1770	218/12388	0.0012369	0.0127977	0.0108466	TgChr01G00837.1/TgChr01G02000.1/TgChr01G02090.1/TgChr01G02763.1/TgChr01G03230.1/TgChr01G04006.1/TgChr01G04068.1/TgChr01G04504.1/TgChr01G05377.1/TgChr02G05994.1/TgChr02G06891.1/TgChr02G07091.1/TgChr02G07459.1/TgChr02G08476.1/TgChr02G09033.1/TgChr02G09511.1/TgChr03G09827.1/TgChr03G09828.1/TgChr03G09829.1/TgChr03G10402.1/TgChr03G10702.1/TgChr03G10990.1/TgChr03G11771.1/TgChr03G11809.1/TgChr03G12235.1…	48
GO:0006839	mitochondrial transport	26/1770	101/12388	0.00165731	0.0164276	0.013923	TgChr01G00164.1/TgChr01G00206.1/TgChr01G01929.1/TgChr01G02113.1/TgChr01G02373.1/TgChr01G05840.1/TgChr02G06462.1/TgChr02G08161.1/TgChr02G08490.1/TgChr02G08820.1/TgChr03G10180.1/TgChr03G10364.1/TgChr03G10713.1/TgChr03G12072.1/TgChr03G12612.1/TgChr03G12725.1/TgChr05G17431.1/TgChr05G20514.1/TgChr06G23163.1/TgChr06G23359.1/TgChr07G23550.1/TgChr07G24994.1/TgChr07G25136.1/TgChr08G26471.1/TgChr08G26596.1…	26
GO:0032411	positive regulation of transporter activity	6/1770	11/12388	0.00204297	0.0200211	0.0169686	TgChr03G10527.1/TgChr05G17448.1/TgChr05G18741.1/TgChr07G24043.1/TgChr07G24712.1/TgChr07G25348.1	6
GO:0051289	protein homotetramerization	13/1770	40/12388	0.00275498	0.0262076	0.0222119	TgChr01G01884.1/TgChr01G01940.1/TgChr01G01941.1/TgChr03G10456.1/TgChr03G13110.1/TgChr04G16690.1/TgChr04G16783.1/TgChr05G17638.1/TgChr06G21388.1/TgChr06G21389.1/TgChr07G24031.1/TgChr07G24988.1/TgChr08G27830.1	13
GO:0010067	procambium histogenesis	7/1770	16/12388	0.00420575	0.0379248	0.0321426	TgChr01G03841.1/TgChr03G09960.1/TgChr03G09965.1/TgChr03G10145.1/TgChr09G30319.1/TgSca196G30854.1/TgSca96G30751.1	7
GO:0010218	response to far red light	19/1770	73/12388	0.00581772	0.0496982	0.042121	TgChr02G07607.1/TgChr02G07608.1/TgChr03G11687.1/TgChr03G11930.1/TgChr04G13713.1/TgChr04G13899.1/TgChr04G14368.1/TgChr04G14412.1/TgChr06G21208.1/TgChr06G22546.1/TgChr06G23405.1/TgChr06G23483.1/TgChr07G24712.1/TgChr07G25290.1/TgChr08G28414.1/TgChr09G28762.1/TgChr09G28904.1/TgSca266G30954.1/TgSca266G30955.1	19
GO:0043171	peptide catabolic process	6/1770	13/12388	0.00587498	0.0496982	0.042121	TgChr01G05848.1/TgChr02G07624.1/TgChr03G11389.1/TgChr05G18220.1/TgChr05G18221.1/TgChr09G30587.1	6

## Sheet: Supplemental Data Table S32
Supplemental Data Table S32. Significantly enriched KEGG pathways for DSD-derived genes in Triplostegia glandulifera.
ID	Description	Gene Ratio	Background Ratio	pvalue	p.adjust	qvalue	geneID	Count
map04626	Plant-pathogen interaction	93/1003	358/6758	1.14063e-08	1.40297e-06	1.28471e-06	TgChr01G00282.1/TgChr01G01806.1/TgChr01G02081.1/TgChr01G02120.1/TgChr01G02121.1/TgChr01G02205.1/TgChr01G02227.1/TgChr01G03088.1/TgChr01G03361.1/TgChr01G04087.1/TgChr01G05101.1/TgChr02G05983.1/TgChr02G06912.1/TgChr02G07176.1/TgChr02G07554.1/TgChr02G07556.1/TgChr02G08050.1/TgChr02G08146.1/TgChr02G09426.1/TgChr02G09465.1/TgChr03G09963.1/TgChr03G09990.1/TgChr03G10153.1/TgChr03G10307.1/TgChr03G10308.1…	93
map00970	Aminoacyl-tRNA biosynthesis	24/1003	58/6758	8.08679e-07	4.97337e-05	4.55414e-05	TgChr01G00042.1/TgChr01G01624.1/TgChr01G03294.1/TgChr03G09731.1/TgChr03G09998.1/TgChr03G10936.1/TgChr03G11021.1/TgChr03G11759.1/TgChr03G12268.1/TgChr03G13315.1/TgChr05G17504.1/TgChr05G20617.1/TgChr06G20947.1/TgChr06G23109.1/TgChr07G24311.1/TgChr07G24725.1/TgChr07G25235.1/TgChr07G25555.1/TgChr07G25697.1/TgChr08G27165.1/TgChr08G27539.1/TgChr08G27585.1/TgChr08G28551.1/TgChr09G29212.1	24
map03430	Mismatch repair	18/1003	57/6758	0.00104392	0.0428008	0.0391929	TgChr01G00955.1/TgChr01G04006.1/TgChr01G05385.1/TgChr02G07692.1/TgChr02G08228.1/TgChr02G08252.1/TgChr02G08264.1/TgChr03G09827.1/TgChr03G09828.1/TgChr03G09829.1/TgChr03G10402.1/TgChr03G11182.1/TgChr04G13900.1/TgChr05G17242.1/TgChr05G17960.1/TgChr07G24183.1/TgChr07G24528.1/TgChr07G24749.1	18

[truncated: 23 more sheets: Supplemental Data Table S33, Supplemental Data Table S34, Supplemental Data Table S35, Supplemental Data Table S36, Supplemental Data Table S37, Supplemental Data Table S38, Supplemental Data Table S39, Supplemental Data Table S40, Supplemental Data Table S41, Supplemental Data Table S42, Supplemental Data Table S43, Supplemental Data Table S44, Supplemental Data Table S45, Supplemental Data Table S46, Supplemental Data Table S47, Supplemental Data Table S48, Supplemental Data Table S49, Supplemental Data Table S50, Supplemental Data Table S51, Supplemental Data Table S52 …]
